# Supplementary material for: Protein–Protein Interactions in Virus–Host Systems
Source: Front Microbiol. 2017 Aug 17;8:1557. doi: 10.3389/fmicb.2017.01557 (PMC5562681; doi:10.3389/fmicb.2017.01557)
Supplement: Supplementary file 2 [file Table2.XLSX]

## Sheet: virus-host PPIs
Supplementary Table 2. List of virus-host PPIs with solved structures. Only PDB entries with chains longer than 50 amino acid are included.
PDB ID	Chain ID	Structure Title	Source	Taxonomy ID	#	Group	Acronym	Familiy	Chain Length	Resolution	Classification	Uniprot Acc	PFAM Acc [Res Range]	Pfam ID	Pfam Description	Biological Process	Cellular Component	Molecular Function
42739	G	crystal structure of broadly neutralizing antibody CH103 in complex with HIV-1 gp120	Human immunodeficiency virus 1	11676	6	●	ssRNA-RT	Retroviridae	355	3.15	viral protein/immune system	R4GRV3	PF00516 [255-472]	GP120	Envelope glycoprotein GP120	GO:0016032, GO:0019062, GO:0039663, GO:0046718	GO:0016020, GO:0019012, GO:0019031, GO:0055036
42739	A	crystal structure of broadly neutralizing antibody CH103 in complex with HIV-1 gp120	Homo sapiens	9606				Hominidae	226	3.15	viral protein/immune system		PF07686 [10-111], PF07654 [121-201]	V-set, C1-set	Immunoglobulin V-set domain, Immunoglobulin C1-set domain
42739	B	crystal structure of broadly neutralizing antibody CH103 in complex with HIV-1 gp120	Homo sapiens	9606				Hominidae	209	3.15	viral protein/immune system		PF07686 [6-106A], PF07654 [115-199]	V-set, C1-set	Immunoglobulin V-set domain, Immunoglobulin C1-set domain
42739	H	crystal structure of broadly neutralizing antibody CH103 in complex with HIV-1 gp120	Homo sapiens	9606				Hominidae	226	3.15	viral protein/immune system
42739	L	crystal structure of broadly neutralizing antibody CH103 in complex with HIV-1 gp120	Homo sapiens	9606				Hominidae	209	3.15	viral protein/immune system
42739	I	crystal structure of broadly neutralizing antibody CH103 in complex with HIV-1 gp120	Human immunodeficiency virus 1	11676	6	●	ssRNA-RT	Retroviridae	355	3.15	viral protein/immune system	R4GRV3				GO:0016032, GO:0019062, GO:0039663, GO:0046718	GO:0016020, GO:0019012, GO:0019031, GO:0055036
1A14	N	COMPLEX BETWEEN NC10 ANTI-INFLUENZA VIRUS NEURAMINIDASE SINGLE CHAIN ANTIBODY WITH A 5 RESIDUE LINKER AND INFLUENZA VIRUS NEURAMINIDASE	Influenza A virus	11320	5	●	ssRNA-	Orthomyxoviridae	388	2.5	COMPLEX (ANTIBODY/ANTIGEN)	P03472	PF00064 [108-449]	Neur	Neuraminidase	GO:0005975	GO:0016020, GO:0033644, GO:0055036	GO:0004308
1A14	L	COMPLEX BETWEEN NC10 ANTI-INFLUENZA VIRUS NEURAMINIDASE SINGLE CHAIN ANTIBODY WITH A 5 RESIDUE LINKER AND INFLUENZA VIRUS NEURAMINIDASE	Mus musculus	10090				Muridae	104	2.5	COMPLEX (ANTIBODY/ANTIGEN)	P01645	PF07686 [6-101]	V-set	Immunoglobulin V-set domain			GO:0003823
1A14	H	COMPLEX BETWEEN NC10 ANTI-INFLUENZA VIRUS NEURAMINIDASE SINGLE CHAIN ANTIBODY WITH A 5 RESIDUE LINKER AND INFLUENZA VIRUS NEURAMINIDASE	Mus musculus	10090				Muridae	120	2.5	COMPLEX (ANTIBODY/ANTIGEN)	P01749	PF07686 [6-111]	V-set	Immunoglobulin V-set domain	GO:0006910, GO:0006911, GO:0006958, GO:0042742, GO:0045087, GO:0050853, GO:0050871	GO:0009897, GO:0042571, GO:0072562	GO:0003823, GO:0034987
1A1M	A	MHC CLASS I MOLECULE B*5301 COMPLEXED WITH PEPTIDE TPYDINQML FROM GAG PROTEIN OF HIV2	Homo sapiens	9606				Hominidae	278	2.3	COMPLEX (ANTIGEN/PEPTIDE)	P30491	PF00129 [1-179], PF07654 [195-266]	MHC_I, C1-set	Class I Histocompatibility antigen, domains alpha 1 and 2, Immunoglobulin C1-set domain
1A1M	B	MHC CLASS I MOLECULE B*5301 COMPLEXED WITH PEPTIDE TPYDINQML FROM GAG PROTEIN OF HIV2	Homo sapiens	9606				Hominidae	99	2.3	COMPLEX (ANTIGEN/PEPTIDE)	P61769	PF07654 [7-87]	C1-set	Immunoglobulin C1-set domain	GO:0001895, GO:0001916, GO:0002237, GO:0002376, GO:0002474, GO:0002479, GO:0002480, GO:0002481, GO:0002726, GO:0006826, GO:0006955, GO:0010977, GO:0019885, GO:0032092, GO:0033077, GO:0033216, GO:0042026, GO:0042493, GO:0043312, GO:0044267, GO:0045087, GO:0045646, GO:0046686, GO:0048260, GO:0050690, GO:0050776, GO:0055072, GO:0060333, GO:0071281, GO:0071283, GO:1900121, GO:1900122, GO:1904434, GO:…	GO:0000139, GO:0005576, GO:0005615, GO:0005788, GO:0005794, GO:0005829, GO:0005886, GO:0005925, GO:0009897, GO:0009986, GO:0012507, GO:0016020, GO:0030670, GO:0031901, GO:0031905, GO:0035580, GO:0042612, GO:0055038, GO:0070062, GO:1904724, GO:1990712	GO:0001948, GO:0005515, GO:0042802
1A1N	A	MHC CLASS I MOLECULE B*3501 COMPLEXED WITH PEPTIDE VPLRPMTY FROM THE NEF PROTEIN (75-82) OF HIV1	Homo sapiens	9606				Hominidae	276	2	COMPLEX (ANTIGEN/PEPTIDE)	P30685	PF00129 [1-179], PF07654 [195-266]	MHC_I, C1-set	Class I Histocompatibility antigen, domains alpha 1 and 2, Immunoglobulin C1-set domain
1A1N	B	MHC CLASS I MOLECULE B*3501 COMPLEXED WITH PEPTIDE VPLRPMTY FROM THE NEF PROTEIN (75-82) OF HIV1	Homo sapiens	9606				Hominidae	99	2	COMPLEX (ANTIGEN/PEPTIDE)	P61769	PF07654 [7-87]	C1-set	Immunoglobulin C1-set domain	GO:0001895, GO:0001916, GO:0002237, GO:0002376, GO:0002474, GO:0002479, GO:0002480, GO:0002481, GO:0002726, GO:0006826, GO:0006955, GO:0010977, GO:0019885, GO:0032092, GO:0033077, GO:0033216, GO:0042026, GO:0042493, GO:0043312, GO:0044267, GO:0045087, GO:0045646, GO:0046686, GO:0048260, GO:0050690, GO:0050776, GO:0055072, GO:0060333, GO:0071281, GO:0071283, GO:1900121, GO:1900122, GO:1904434, GO:…	GO:0000139, GO:0005576, GO:0005615, GO:0005788, GO:0005794, GO:0005829, GO:0005886, GO:0005925, GO:0009897, GO:0009986, GO:0012507, GO:0016020, GO:0030670, GO:0031901, GO:0031905, GO:0035580, GO:0042612, GO:0055038, GO:0070062, GO:1904724, GO:1990712	GO:0001948, GO:0005515, GO:0042802
1A1O	A	MHC CLASS I MOLECULE B*5301 COMPLEXED WITH PEPTIDE LS6 (KPIVQYDNF) FROM THE MALARIA PARASITE P. FALCIPARUM	Homo sapiens	9606				Hominidae	276	2.3	COMPLEX (ANTIGEN/PEPTIDE)	P30491	PF00129 [1-179], PF07654 [195-266]	MHC_I, C1-set	Class I Histocompatibility antigen, domains alpha 1 and 2, Immunoglobulin C1-set domain
1A1O	B	MHC CLASS I MOLECULE B*5301 COMPLEXED WITH PEPTIDE LS6 (KPIVQYDNF) FROM THE MALARIA PARASITE P. FALCIPARUM	Homo sapiens	9606				Hominidae	99	2.3	COMPLEX (ANTIGEN/PEPTIDE)	P61769	PF07654 [7-87]	C1-set	Immunoglobulin C1-set domain	GO:0001895, GO:0001916, GO:0002237, GO:0002376, GO:0002474, GO:0002479, GO:0002480, GO:0002481, GO:0002726, GO:0006826, GO:0006955, GO:0010977, GO:0019885, GO:0032092, GO:0033077, GO:0033216, GO:0042026, GO:0042493, GO:0043312, GO:0044267, GO:0045087, GO:0045646, GO:0046686, GO:0048260, GO:0050690, GO:0050776, GO:0055072, GO:0060333, GO:0071281, GO:0071283, GO:1900121, GO:1900122, GO:1904434, GO:…	GO:0000139, GO:0005576, GO:0005615, GO:0005788, GO:0005794, GO:0005829, GO:0005886, GO:0005925, GO:0009897, GO:0009986, GO:0012507, GO:0016020, GO:0030670, GO:0031901, GO:0031905, GO:0035580, GO:0042612, GO:0055038, GO:0070062, GO:1904724, GO:1990712	GO:0001948, GO:0005515, GO:0042802
1A3R	L	FAB FRAGMENT (ANTIBODY 8F5) COMPLEXED WITH PEPTIDE FROM HUMAN RHINOVIRUS (SEROTYPE 2) VIRAL CAPSID PROTEIN VP2 (RESIDUES 156-170)	Mus musculus	10090				Muridae	220	2.1	Viral protein/Immune system	Q52L64	PF07686 [6-105], PF07654 [115-200]	V-set, C1-set	Immunoglobulin V-set domain, Immunoglobulin C1-set domain			GO:0046872
1A3R	H	FAB FRAGMENT (ANTIBODY 8F5) COMPLEXED WITH PEPTIDE FROM HUMAN RHINOVIRUS (SEROTYPE 2) VIRAL CAPSID PROTEIN VP2 (RESIDUES 156-170)	Mus musculus	10090				Muridae	218	2.1	Viral protein/Immune system	Q505N9	PF07686 [6-111], PF07654 [121-214]	V-set, C1-set	Immunoglobulin V-set domain, Immunoglobulin C1-set domain
1ACY	H	CRYSTAL STRUCTURE OF THE PRINCIPAL NEUTRALIZING SITE OF HIV-1	Mus musculus	10090				Muridae	221	3	COMPLEX(ANTIBODY/HIV-1 FRAGMENT)	P01869	PF07686 [12-111], PF07654 [121-214]	V-set, C1-set	Immunoglobulin V-set domain, Immunoglobulin C1-set domain
1ACY	L	CRYSTAL STRUCTURE OF THE PRINCIPAL NEUTRALIZING SITE OF HIV-1	Mus musculus	10090				Muridae	215	3	COMPLEX(ANTIBODY/HIV-1 FRAGMENT)		PF07686 [6-105], PF07654 [115-200]	V-set, C1-set	Immunoglobulin V-set domain, Immunoglobulin C1-set domain
1AFV	A	HIV-1 CAPSID PROTEIN (P24) COMPLEX WITH FAB25.3	Human immunodeficiency virus 1	11676	6	●	ssRNA-RT	Retroviridae	151	3.7	Viral protein/Immune system	P12497	PF00607 [17-150]	Gag_p24	gag gene protein p24 (core nucleocapsid protein)	GO:0016032
1AFV	H	HIV-1 CAPSID PROTEIN (P24) COMPLEX WITH FAB25.3	Mus musculus	10090				Muridae	220	3.7	Viral protein/Immune system		PF07686 [5-118], PF07654 [128-208]	V-set, C1-set	Immunoglobulin V-set domain, Immunoglobulin C1-set domain
1AFV	L	HIV-1 CAPSID PROTEIN (P24) COMPLEX WITH FAB25.3	Mus musculus	10090				Muridae	217	3.7	Viral protein/Immune system		PF07686 [6-109], PF07654 [119-204]	V-set, C1-set	Immunoglobulin V-set domain, Immunoglobulin C1-set domain
1AFV	K	HIV-1 CAPSID PROTEIN (P24) COMPLEX WITH FAB25.3	Mus musculus	10090				Muridae	220	3.7	Viral protein/Immune system
1AFV	M	HIV-1 CAPSID PROTEIN (P24) COMPLEX WITH FAB25.3	Mus musculus	10090				Muridae	217	3.7	Viral protein/Immune system
1AFV	B	HIV-1 CAPSID PROTEIN (P24) COMPLEX WITH FAB25.3	Human immunodeficiency virus 1	11676	6	●	ssRNA-RT	Retroviridae	151	3.7	Viral protein/Immune system	P12497				GO:0016032
1AGB	A	ANTAGONIST HIV-1 GAG PEPTIDES INDUCE STRUCTURAL CHANGES IN HLA B8-HIV-1 GAG PEPTIDE (GGRKKYKL-3R MUTATION)	Homo sapiens	9606				Hominidae	276	2.2	HISTOCOMPATIBILITY COMPLEX	P30460	PF00129 [1-179], PF07654 [195-266]	MHC_I, C1-set	Class I Histocompatibility antigen, domains alpha 1 and 2, Immunoglobulin C1-set domain
1AGB	B	ANTAGONIST HIV-1 GAG PEPTIDES INDUCE STRUCTURAL CHANGES IN HLA B8-HIV-1 GAG PEPTIDE (GGRKKYKL-3R MUTATION)	Homo sapiens	9606				Hominidae	99	2.2	HISTOCOMPATIBILITY COMPLEX	P61769	PF07654 [7-87]	C1-set	Immunoglobulin C1-set domain	GO:0001895, GO:0001916, GO:0002237, GO:0002376, GO:0002474, GO:0002479, GO:0002480, GO:0002481, GO:0002726, GO:0006826, GO:0006955, GO:0010977, GO:0019885, GO:0032092, GO:0033077, GO:0033216, GO:0042026, GO:0042493, GO:0043312, GO:0044267, GO:0045087, GO:0045646, GO:0046686, GO:0048260, GO:0050690, GO:0050776, GO:0055072, GO:0060333, GO:0071281, GO:0071283, GO:1900121, GO:1900122, GO:1904434, GO:…	GO:0000139, GO:0005576, GO:0005615, GO:0005788, GO:0005794, GO:0005829, GO:0005886, GO:0005925, GO:0009897, GO:0009986, GO:0012507, GO:0016020, GO:0030670, GO:0031901, GO:0031905, GO:0035580, GO:0042612, GO:0055038, GO:0070062, GO:1904724, GO:1990712	GO:0001948, GO:0005515, GO:0042802
1AGC	A	ANTAGONIST HIV-1 GAG PEPTIDES INDUCE STRUCTURAL CHANGES IN HLA B8-HIV-1 GAG PEPTIDE (GGKKKYQL-7Q MUTATION)	Homo sapiens	9606				Hominidae	276	2.1	HISTOCOMPATIBILITY COMPLEX	P30460	PF00129 [1-179], PF07654 [195-266]	MHC_I, C1-set	Class I Histocompatibility antigen, domains alpha 1 and 2, Immunoglobulin C1-set domain
1AGC	B	ANTAGONIST HIV-1 GAG PEPTIDES INDUCE STRUCTURAL CHANGES IN HLA B8-HIV-1 GAG PEPTIDE (GGKKKYQL-7Q MUTATION)	Homo sapiens	9606				Hominidae	99	2.1	HISTOCOMPATIBILITY COMPLEX	P61769	PF07654 [7-87]	C1-set	Immunoglobulin C1-set domain	GO:0001895, GO:0001916, GO:0002237, GO:0002376, GO:0002474, GO:0002479, GO:0002480, GO:0002481, GO:0002726, GO:0006826, GO:0006955, GO:0010977, GO:0019885, GO:0032092, GO:0033077, GO:0033216, GO:0042026, GO:0042493, GO:0043312, GO:0044267, GO:0045087, GO:0045646, GO:0046686, GO:0048260, GO:0050690, GO:0050776, GO:0055072, GO:0060333, GO:0071281, GO:0071283, GO:1900121, GO:1900122, GO:1904434, GO:…	GO:0000139, GO:0005576, GO:0005615, GO:0005788, GO:0005794, GO:0005829, GO:0005886, GO:0005925, GO:0009897, GO:0009986, GO:0012507, GO:0016020, GO:0030670, GO:0031901, GO:0031905, GO:0035580, GO:0042612, GO:0055038, GO:0070062, GO:1904724, GO:1990712	GO:0001948, GO:0005515, GO:0042802
1AGD	A	ANTAGONIST HIV-1 GAG PEPTIDES INDUCE STRUCTURAL CHANGES IN HLA B8-HIV-1 GAG PEPTIDE (GGKKKYKL-INDEX PEPTIDE)	Homo sapiens	9606				Hominidae	276	2.05	HISTOCOMPATIBILITY COMPLEX	P30460	PF00129 [1-179], PF07654 [195-266]	MHC_I, C1-set	Class I Histocompatibility antigen, domains alpha 1 and 2, Immunoglobulin C1-set domain
1AGD	B	ANTAGONIST HIV-1 GAG PEPTIDES INDUCE STRUCTURAL CHANGES IN HLA B8-HIV-1 GAG PEPTIDE (GGKKKYKL-INDEX PEPTIDE)	Homo sapiens	9606				Hominidae	99	2.05	HISTOCOMPATIBILITY COMPLEX	P61769	PF07654 [7-87]	C1-set	Immunoglobulin C1-set domain	GO:0001895, GO:0001916, GO:0002237, GO:0002376, GO:0002474, GO:0002479, GO:0002480, GO:0002481, GO:0002726, GO:0006826, GO:0006955, GO:0010977, GO:0019885, GO:0032092, GO:0033077, GO:0033216, GO:0042026, GO:0042493, GO:0043312, GO:0044267, GO:0045087, GO:0045646, GO:0046686, GO:0048260, GO:0050690, GO:0050776, GO:0055072, GO:0060333, GO:0071281, GO:0071283, GO:1900121, GO:1900122, GO:1904434, GO:…	GO:0000139, GO:0005576, GO:0005615, GO:0005788, GO:0005794, GO:0005829, GO:0005886, GO:0005925, GO:0009897, GO:0009986, GO:0012507, GO:0016020, GO:0030670, GO:0031901, GO:0031905, GO:0035580, GO:0042612, GO:0055038, GO:0070062, GO:1904724, GO:1990712	GO:0001948, GO:0005515, GO:0042802
1AGE	A	ANTAGONIST HIV-1 GAG PEPTIDES INDUCE STRUCTURAL CHANGES IN HLA B8-HIV-1 GAG PEPTIDE (GGKKKYRL-7R MUTATION)	Homo sapiens	9606				Hominidae	276	2.3	HISTOCOMPATIBILITY COMPLEX	P30460	PF00129 [1-179], PF07654 [195-266]	MHC_I, C1-set	Class I Histocompatibility antigen, domains alpha 1 and 2, Immunoglobulin C1-set domain
1AGE	B	ANTAGONIST HIV-1 GAG PEPTIDES INDUCE STRUCTURAL CHANGES IN HLA B8-HIV-1 GAG PEPTIDE (GGKKKYRL-7R MUTATION)	Homo sapiens	9606				Hominidae	99	2.3	HISTOCOMPATIBILITY COMPLEX	P61769	PF07654 [7-87]	C1-set	Immunoglobulin C1-set domain	GO:0001895, GO:0001916, GO:0002237, GO:0002376, GO:0002474, GO:0002479, GO:0002480, GO:0002481, GO:0002726, GO:0006826, GO:0006955, GO:0010977, GO:0019885, GO:0032092, GO:0033077, GO:0033216, GO:0042026, GO:0042493, GO:0043312, GO:0044267, GO:0045087, GO:0045646, GO:0046686, GO:0048260, GO:0050690, GO:0050776, GO:0055072, GO:0060333, GO:0071281, GO:0071283, GO:1900121, GO:1900122, GO:1904434, GO:…	GO:0000139, GO:0005576, GO:0005615, GO:0005788, GO:0005794, GO:0005829, GO:0005886, GO:0005925, GO:0009897, GO:0009986, GO:0012507, GO:0016020, GO:0030670, GO:0031901, GO:0031905, GO:0035580, GO:0042612, GO:0055038, GO:0070062, GO:1904724, GO:1990712	GO:0001948, GO:0005515, GO:0042802
1AGF	A	ANTAGONIST HIV-1 GAG PEPTIDES INDUCE STRUCTURAL CHANGES IN HLA B8-HIV-1 GAG PEPTIDE (GGKKRYKL-5R MUTATION)	Homo sapiens	9606				Hominidae	276	2.2	HISTOCOMPATIBILITY COMPLEX	P30460	PF00129 [1-179], PF07654 [195-266]	MHC_I, C1-set	Class I Histocompatibility antigen, domains alpha 1 and 2, Immunoglobulin C1-set domain
1AGF	B	ANTAGONIST HIV-1 GAG PEPTIDES INDUCE STRUCTURAL CHANGES IN HLA B8-HIV-1 GAG PEPTIDE (GGKKRYKL-5R MUTATION)	Homo sapiens	9606				Hominidae	99	2.2	HISTOCOMPATIBILITY COMPLEX	P61769	PF07654 [7-87]	C1-set	Immunoglobulin C1-set domain	GO:0001895, GO:0001916, GO:0002237, GO:0002376, GO:0002474, GO:0002479, GO:0002480, GO:0002481, GO:0002726, GO:0006826, GO:0006955, GO:0010977, GO:0019885, GO:0032092, GO:0033077, GO:0033216, GO:0042026, GO:0042493, GO:0043312, GO:0044267, GO:0045087, GO:0045646, GO:0046686, GO:0048260, GO:0050690, GO:0050776, GO:0055072, GO:0060333, GO:0071281, GO:0071283, GO:1900121, GO:1900122, GO:1904434, GO:…	GO:0000139, GO:0005576, GO:0005615, GO:0005788, GO:0005794, GO:0005829, GO:0005886, GO:0005925, GO:0009897, GO:0009986, GO:0012507, GO:0016020, GO:0030670, GO:0031901, GO:0031905, GO:0035580, GO:0042612, GO:0055038, GO:0070062, GO:1904724, GO:1990712	GO:0001948, GO:0005515, GO:0042802
1AK4	A	HUMAN CYCLOPHILIN A BOUND TO THE AMINO-TERMINAL DOMAIN OF HIV-1 CAPSID	Homo sapiens	9606				Hominidae	165	2.36	Viral protein/isomerase	P62937	PF00160 [8-162]	Pro_isomerase	Cyclophilin type peptidyl-prolyl cis-trans isomerase/CLD	GO:0000413, GO:0006278, GO:0006457, GO:0016032, GO:0019058, GO:0019061, GO:0019064, GO:0019068, GO:0019076, GO:0030182, GO:0030260, GO:0034389, GO:0043312, GO:0045069, GO:0045070, GO:0050714, GO:0050900, GO:0075713	GO:0005576, GO:0005615, GO:0005634, GO:0005737, GO:0005829, GO:0005925, GO:0016020, GO:0031982, GO:0034774, GO:0043209, GO:0070062, GO:1904813	GO:0003723, GO:0003755, GO:0005515, GO:0016018, GO:0016853, GO:0046790, GO:0051082
1AK4	C	HUMAN CYCLOPHILIN A BOUND TO THE AMINO-TERMINAL DOMAIN OF HIV-1 CAPSID	Human immunodeficiency virus 1	11676	6	●	ssRNA-RT	Retroviridae	145	2.36	Viral protein/isomerase	P12497	PF00607 [417-545]	Gag_p24	gag gene protein p24 (core nucleocapsid protein)	GO:0016032
1AK4	B	HUMAN CYCLOPHILIN A BOUND TO THE AMINO-TERMINAL DOMAIN OF HIV-1 CAPSID	Homo sapiens	9606				Hominidae	165	2.36	Viral protein/isomerase	P62937				GO:0000413, GO:0006278, GO:0006457, GO:0016032, GO:0019058, GO:0019061, GO:0019064, GO:0019068, GO:0019076, GO:0030182, GO:0030260, GO:0034389, GO:0043312, GO:0045069, GO:0045070, GO:0050714, GO:0050900, GO:0075713	GO:0005576, GO:0005615, GO:0005634, GO:0005737, GO:0005829, GO:0005925, GO:0016020, GO:0031982, GO:0034774, GO:0043209, GO:0070062, GO:1904813	GO:0003723, GO:0003755, GO:0005515, GO:0016018, GO:0016853, GO:0046790, GO:0051082
1AK4	D	HUMAN CYCLOPHILIN A BOUND TO THE AMINO-TERMINAL DOMAIN OF HIV-1 CAPSID	Human immunodeficiency virus 1	11676	6	●	ssRNA-RT	Retroviridae	145	2.36	Viral protein/isomerase	P12497				GO:0016032
1AKJ	A	COMPLEX OF THE HUMAN MHC CLASS I GLYCOPROTEIN HLA-A2 AND THE T CELL CORECEPTOR CD8	Homo sapiens	9606				Hominidae	276	2.65	COMPLEX (MHC I/PEPTIDE/CD8)	P01892	PF00129 [1-179], PF07654 [194-266]	MHC_I, C1-set	Class I Histocompatibility antigen, domains alpha 1 and 2, Immunoglobulin C1-set domain
1AKJ	B	COMPLEX OF THE HUMAN MHC CLASS I GLYCOPROTEIN HLA-A2 AND THE T CELL CORECEPTOR CD8	Homo sapiens	9606				Hominidae	99	2.65	COMPLEX (MHC I/PEPTIDE/CD8)	P61769	PF07654 [7-87]	C1-set	Immunoglobulin C1-set domain	GO:0001895, GO:0001916, GO:0002237, GO:0002376, GO:0002474, GO:0002479, GO:0002480, GO:0002481, GO:0002726, GO:0006826, GO:0006955, GO:0010977, GO:0019885, GO:0032092, GO:0033077, GO:0033216, GO:0042026, GO:0042493, GO:0043312, GO:0044267, GO:0045087, GO:0045646, GO:0046686, GO:0048260, GO:0050690, GO:0050776, GO:0055072, GO:0060333, GO:0071281, GO:0071283, GO:1900121, GO:1900122, GO:1904434, GO:…	GO:0000139, GO:0005576, GO:0005615, GO:0005788, GO:0005794, GO:0005829, GO:0005886, GO:0005925, GO:0009897, GO:0009986, GO:0012507, GO:0016020, GO:0030670, GO:0031901, GO:0031905, GO:0035580, GO:0042612, GO:0055038, GO:0070062, GO:1904724, GO:1990712	GO:0001948, GO:0005515, GO:0042802
1AKJ	D	COMPLEX OF THE HUMAN MHC CLASS I GLYCOPROTEIN HLA-A2 AND THE T CELL CORECEPTOR CD8	Homo sapiens	9606				Hominidae	120	2.65	COMPLEX (MHC I/PEPTIDE/CD8)	P01732	PF07686 [7-108]	V-set	Immunoglobulin V-set domain
1AKJ	E	COMPLEX OF THE HUMAN MHC CLASS I GLYCOPROTEIN HLA-A2 AND THE T CELL CORECEPTOR CD8	Homo sapiens	9606				Hominidae	120	2.65	COMPLEX (MHC I/PEPTIDE/CD8)	P01732
1AO7	A	COMPLEX BETWEEN HUMAN T-CELL RECEPTOR, VIRAL PEPTIDE (TAX), AND HLA-A 0201	Homo sapiens	9606				Hominidae	275	2.6	COMPLEX (MHC/VIRAL PEPTIDE/RECEPTOR)	P01892	PF00129 [1-179], PF07654 [194-266]	MHC_I, C1-set	Class I Histocompatibility antigen, domains alpha 1 and 2, Immunoglobulin C1-set domain
1AO7	B	COMPLEX BETWEEN HUMAN T-CELL RECEPTOR, VIRAL PEPTIDE (TAX), AND HLA-A 0201	Homo sapiens	9606				Hominidae	100	2.6	COMPLEX (MHC/VIRAL PEPTIDE/RECEPTOR)	P61769	PF07654 [7-87]	C1-set	Immunoglobulin C1-set domain	GO:0001895, GO:0001916, GO:0002237, GO:0002376, GO:0002474, GO:0002479, GO:0002480, GO:0002481, GO:0002726, GO:0006826, GO:0006955, GO:0010977, GO:0019885, GO:0032092, GO:0033077, GO:0033216, GO:0042026, GO:0042493, GO:0043312, GO:0044267, GO:0045087, GO:0045646, GO:0046686, GO:0048260, GO:0050690, GO:0050776, GO:0055072, GO:0060333, GO:0071281, GO:0071283, GO:1900121, GO:1900122, GO:1904434, GO:…	GO:0000139, GO:0005576, GO:0005615, GO:0005788, GO:0005794, GO:0005829, GO:0005886, GO:0005925, GO:0009897, GO:0009986, GO:0012507, GO:0016020, GO:0030670, GO:0031901, GO:0031905, GO:0035580, GO:0042612, GO:0055038, GO:0070062, GO:1904724, GO:1990712	GO:0001948, GO:0005515, GO:0042802
1AO7	D	COMPLEX BETWEEN HUMAN T-CELL RECEPTOR, VIRAL PEPTIDE (TAX), AND HLA-A 0201	Homo sapiens	9606				Hominidae	204	2.6	COMPLEX (MHC/VIRAL PEPTIDE/RECEPTOR)	A0A075B6T6, P01848	PF07686 [5-115]	V-set	Immunoglobulin V-set domain
1AO7	E	COMPLEX BETWEEN HUMAN T-CELL RECEPTOR, VIRAL PEPTIDE (TAX), AND HLA-A 0201	Homo sapiens	9606				Hominidae	245	2.6	COMPLEX (MHC/VIRAL PEPTIDE/RECEPTOR)	A0A0K0K1A5, A0A5B9	PF07686 [6-116A], PF07654 [127-218]	V-set, C1-set	Immunoglobulin V-set domain, Immunoglobulin C1-set domain
1AVZ	C	V-1 NEF PROTEIN IN COMPLEX WITH WILD TYPE FYN SH3 DOMAIN	Homo sapiens	9606				Hominidae	57	3	COMPLEX (MYRISTYLATION/TRANSFERASE)	P06241	PF00018 [88-135]	SH3_1	SH3 domain
1AVZ	A	V-1 NEF PROTEIN IN COMPLEX WITH WILD TYPE FYN SH3 DOMAIN	Human immunodeficiency virus 1	11676	6	●	ssRNA-RT	Retroviridae	151	3	COMPLEX (MYRISTYLATION/TRANSFERASE)	P03406	PF00469 [74-203]	F-protein	Negative factor, (F-Protein) or Nef			GO:0005525
1AVZ	B	V-1 NEF PROTEIN IN COMPLEX WITH WILD TYPE FYN SH3 DOMAIN	Human immunodeficiency virus 1	11676	6	●	ssRNA-RT	Retroviridae	151	3	COMPLEX (MYRISTYLATION/TRANSFERASE)	P03406						GO:0005525
1BD2	A	COMPLEX BETWEEN HUMAN T-CELL RECEPTOR B7, VIRAL PEPTIDE (TAX) AND MHC CLASS I MOLECULE HLA-A 0201	Homo sapiens	9606				Hominidae	275	2.5	COMPLEX (MHC/VIRAL PEPTIDE/RECEPTOR)	P01892	PF00129 [1-179], PF07654 [194-266]	MHC_I, C1-set	Class I Histocompatibility antigen, domains alpha 1 and 2, Immunoglobulin C1-set domain
1BD2	B	COMPLEX BETWEEN HUMAN T-CELL RECEPTOR B7, VIRAL PEPTIDE (TAX) AND MHC CLASS I MOLECULE HLA-A 0201	Homo sapiens	9606				Hominidae	100	2.5	COMPLEX (MHC/VIRAL PEPTIDE/RECEPTOR)	P61769	PF07654 [7-87]	C1-set	Immunoglobulin C1-set domain	GO:0001895, GO:0001916, GO:0002237, GO:0002376, GO:0002474, GO:0002479, GO:0002480, GO:0002481, GO:0002726, GO:0006826, GO:0006955, GO:0010977, GO:0019885, GO:0032092, GO:0033077, GO:0033216, GO:0042026, GO:0042493, GO:0043312, GO:0044267, GO:0045087, GO:0045646, GO:0046686, GO:0048260, GO:0050690, GO:0050776, GO:0055072, GO:0060333, GO:0071281, GO:0071283, GO:1900121, GO:1900122, GO:1904434, GO:…	GO:0000139, GO:0005576, GO:0005615, GO:0005788, GO:0005794, GO:0005829, GO:0005886, GO:0005925, GO:0009897, GO:0009986, GO:0012507, GO:0016020, GO:0030670, GO:0031901, GO:0031905, GO:0035580, GO:0042612, GO:0055038, GO:0070062, GO:1904724, GO:1990712	GO:0001948, GO:0005515, GO:0042802
1BD2	D	COMPLEX BETWEEN HUMAN T-CELL RECEPTOR B7, VIRAL PEPTIDE (TAX) AND MHC CLASS I MOLECULE HLA-A 0201	Homo sapiens	9606				Hominidae	204	2.5	COMPLEX (MHC/VIRAL PEPTIDE/RECEPTOR)	A0JD25, P01848	PF07686 [5-114], PF09291 [123-195]	V-set, DUF1968	Immunoglobulin V-set domain, Domain of unknown function (DUF1968)
1BD2	E	COMPLEX BETWEEN HUMAN T-CELL RECEPTOR B7, VIRAL PEPTIDE (TAX) AND MHC CLASS I MOLECULE HLA-A 0201	Homo sapiens	9606				Hominidae	244	2.5	COMPLEX (MHC/VIRAL PEPTIDE/RECEPTOR)	A0A0K0K1A5, A0A5B9	PF07686 [6-117], PF07654 [128-219]	V-set, C1-set	Immunoglobulin V-set domain, Immunoglobulin C1-set domain
1BUI	A	Structure of the ternary microplasmin-staphylokinase-microplasmin complex: a proteinase-cofactor-substrate complex in action	Homo sapiens	9606				Hominidae	250	2.65	HYDROLASE/HYDROLASE INHIBITOR	P00747	PF00089 [16-238]	Trypsin	Trypsin	GO:0006508		GO:0004252
1BUI	C	Structure of the ternary microplasmin-staphylokinase-microplasmin complex: a proteinase-cofactor-substrate complex in action	Staphylococcus phage 42D.m	10715	1	●	dsDNA	Siphoviridae	128	2.65	HYDROLASE/HYDROLASE INHIBITOR	P15240	PF02821 [19-119]	Staphylokinase	Staphylokinase/Streptokinase family	GO:0009405, GO:0031639	GO:0005576
1BUI	B	Structure of the ternary microplasmin-staphylokinase-microplasmin complex: a proteinase-cofactor-substrate complex in action	Homo sapiens	9606				Hominidae	250	2.65	HYDROLASE/HYDROLASE INHIBITOR	P00747				GO:0006508		GO:0004252
1D3E	2	CRYO-EM STRUCTURE OF HUMAN RHINOVIRUS 16 (HRV16) COMPLEXED WITH A TWO-DOMAIN FRAGMENT OF ITS CELLULAR RECEPTOR, INTERCELLULAR ADHESION MOLECULE-1 (D1D2-ICAM-1). IMPLICATIONS FOR VIRUS-RECEPTOR INTERACTIONS. ALPHA CARBONS ONLY	Human rhinovirus sp.	169066	4	●	ssRNA+	Picornaviridae	252	28	Virus/Receptor	Q82122	PF00073 [24-230]	Rhv	picornavirus capsid protein		GO:0019028	GO:0005198
1D3E	3	CRYO-EM STRUCTURE OF HUMAN RHINOVIRUS 16 (HRV16) COMPLEXED WITH A TWO-DOMAIN FRAGMENT OF ITS CELLULAR RECEPTOR, INTERCELLULAR ADHESION MOLECULE-1 (D1D2-ICAM-1). IMPLICATIONS FOR VIRUS-RECEPTOR INTERACTIONS. ALPHA CARBONS ONLY	Human rhinovirus sp.	169066	4	●	ssRNA+	Picornaviridae	238	28	Virus/Receptor	Q82122	PF00073 [30-193]	Rhv	picornavirus capsid protein		GO:0019028	GO:0005198
1D3E	1	CRYO-EM STRUCTURE OF HUMAN RHINOVIRUS 16 (HRV16) COMPLEXED WITH A TWO-DOMAIN FRAGMENT OF ITS CELLULAR RECEPTOR, INTERCELLULAR ADHESION MOLECULE-1 (D1D2-ICAM-1). IMPLICATIONS FOR VIRUS-RECEPTOR INTERACTIONS. ALPHA CARBONS ONLY	Human rhinovirus sp.	169066	4	●	ssRNA+	Picornaviridae	285	28	Virus/Receptor	Q82122	PF00073 [48-204]	Rhv	picornavirus capsid protein		GO:0019028	GO:0005198
1D3E	4	CRYO-EM STRUCTURE OF HUMAN RHINOVIRUS 16 (HRV16) COMPLEXED WITH A TWO-DOMAIN FRAGMENT OF ITS CELLULAR RECEPTOR, INTERCELLULAR ADHESION MOLECULE-1 (D1D2-ICAM-1). IMPLICATIONS FOR VIRUS-RECEPTOR INTERACTIONS. ALPHA CARBONS ONLY	Human rhinovirus sp.	169066	4	●	ssRNA+	Picornaviridae	68	28	Virus/Receptor	Q82122	PF02226 [1-44]	Pico_P1A	Picornavirus coat protein (VP4)		GO:0019028	GO:0005198
1D3E	I	CRYO-EM STRUCTURE OF HUMAN RHINOVIRUS 16 (HRV16) COMPLEXED WITH A TWO-DOMAIN FRAGMENT OF ITS CELLULAR RECEPTOR, INTERCELLULAR ADHESION MOLECULE-1 (D1D2-ICAM-1). IMPLICATIONS FOR VIRUS-RECEPTOR INTERACTIONS. ALPHA CARBONS ONLY	Homo sapiens	9606				Hominidae	185	28	Virus/Receptor	P05362	PF03921 [1-88]	ICAM_N	Intercellular adhesion molecule (ICAM), N-terminal domain	GO:0016337	GO:0016020
1D3I	2	CRYO-EM STRUCTURE OF HUMAN RHINOVIRUS 14 (HRV14) COMPLEXED WITH A TWO-DOMAIN FRAGMENT OF ITS CELLULAR RECEPTOR, INTERCELLULAR ADHESION MOLECULE-1 (D1D2-ICAM-1). IMPLICATIONS FOR VIRUS-RECEPTOR INTERACTIONS. ALPHA CARBONS ONLY	Human rhinovirus sp.	169066	4	●	ssRNA+	Picornaviridae	262	26	Virus/Receptor	P03303	PF00073 [24-229]	Rhv	picornavirus capsid protein		GO:0019028	GO:0005198
1D3I	3	CRYO-EM STRUCTURE OF HUMAN RHINOVIRUS 14 (HRV14) COMPLEXED WITH A TWO-DOMAIN FRAGMENT OF ITS CELLULAR RECEPTOR, INTERCELLULAR ADHESION MOLECULE-1 (D1D2-ICAM-1). IMPLICATIONS FOR VIRUS-RECEPTOR INTERACTIONS. ALPHA CARBONS ONLY	Human rhinovirus sp.	169066	4	●	ssRNA+	Picornaviridae	236	26	Virus/Receptor	P03303	PF00073 [30-191]	Rhv	picornavirus capsid protein		GO:0019028	GO:0005198
1D3I	1	CRYO-EM STRUCTURE OF HUMAN RHINOVIRUS 14 (HRV14) COMPLEXED WITH A TWO-DOMAIN FRAGMENT OF ITS CELLULAR RECEPTOR, INTERCELLULAR ADHESION MOLECULE-1 (D1D2-ICAM-1). IMPLICATIONS FOR VIRUS-RECEPTOR INTERACTIONS. ALPHA CARBONS ONLY	Human rhinovirus sp.	169066	4	●	ssRNA+	Picornaviridae	289	26	Virus/Receptor	P03303	PF00073 [48-218]	Rhv	picornavirus capsid protein		GO:0019028	GO:0005198
1D3I	4	CRYO-EM STRUCTURE OF HUMAN RHINOVIRUS 14 (HRV14) COMPLEXED WITH A TWO-DOMAIN FRAGMENT OF ITS CELLULAR RECEPTOR, INTERCELLULAR ADHESION MOLECULE-1 (D1D2-ICAM-1). IMPLICATIONS FOR VIRUS-RECEPTOR INTERACTIONS. ALPHA CARBONS ONLY	Human rhinovirus sp.	169066	4	●	ssRNA+	Picornaviridae	68	26	Virus/Receptor	P03303	PF02226 [29-68]	Pico_P1A	Picornavirus coat protein (VP4)		GO:0019028	GO:0005198
1D3I	I	CRYO-EM STRUCTURE OF HUMAN RHINOVIRUS 14 (HRV14) COMPLEXED WITH A TWO-DOMAIN FRAGMENT OF ITS CELLULAR RECEPTOR, INTERCELLULAR ADHESION MOLECULE-1 (D1D2-ICAM-1). IMPLICATIONS FOR VIRUS-RECEPTOR INTERACTIONS. ALPHA CARBONS ONLY	Homo sapiens	9606				Hominidae	185	26	Virus/Receptor	P05362	PF03921 [1-88]	ICAM_N	Intercellular adhesion molecule (ICAM), N-terminal domain	GO:0016337	GO:0016020
1DDH	A	MHC CLASS I H-2DD HEAVY CHAIN COMPLEXED WITH BETA-2 MICROGLOBULIN AND AN IMMUNODOMINANT PEPTIDE P18-I10 FROM THE HUMAN IMMUNODEFICIENCY VIRUS ENVELOPE GLYCOPROTEIN 120	Mus musculus	10090				Muridae	274	3.1	COMPLEX (HISTOCOMPATIBILITY/ANTIGEN)	P01900	PF00129 [2-179], PF07654 [196-266]	MHC_I, C1-set	Class I Histocompatibility antigen, domains alpha 1 and 2, Immunoglobulin C1-set domain
1DDH	B	MHC CLASS I H-2DD HEAVY CHAIN COMPLEXED WITH BETA-2 MICROGLOBULIN AND AN IMMUNODOMINANT PEPTIDE P18-I10 FROM THE HUMAN IMMUNODEFICIENCY VIRUS ENVELOPE GLYCOPROTEIN 120	Mus musculus	10090				Muridae	99	3.1	COMPLEX (HISTOCOMPATIBILITY/ANTIGEN)	P01887	PF07654 [7-86]	C1-set	Immunoglobulin C1-set domain	GO:0001895, GO:0001916, GO:0002237, GO:0002376, GO:0002474, GO:0002481, GO:0002726, GO:0006826, GO:0006955, GO:0006968, GO:0010977, GO:0019885, GO:0032092, GO:0033077, GO:0033216, GO:0042026, GO:0042493, GO:0045646, GO:0046686, GO:0048260, GO:0055072, GO:0071281, GO:0071283, GO:1900121, GO:1900122, GO:1904434, GO:1904437, GO:1904440	GO:0005576, GO:0005615, GO:0005794, GO:0005829, GO:0005886, GO:0005925, GO:0009897, GO:0016020, GO:0030670, GO:0042612, GO:0070062, GO:1990712	GO:0001948, GO:0005515, GO:0042802
1DGI	2	Cryo-EM structure of human poliovirus(serotype 1)complexed with three domain CD155	Enterovirus C	138950	4	●	ssRNA+	Picornaviridae	268	22	Virus/Receptor	P03300	PF00073 [24-239]	Rhv	picornavirus capsid protein		GO:0019028	GO:0005198
1DGI	3	Cryo-EM structure of human poliovirus(serotype 1)complexed with three domain CD155	Enterovirus C	138950	4	●	ssRNA+	Picornaviridae	235	22	Virus/Receptor	P03300	PF00073 [30-183]	Rhv	picornavirus capsid protein		GO:0019028	GO:0005198
1DGI	1	Cryo-EM structure of human poliovirus(serotype 1)complexed with three domain CD155	Enterovirus C	138950	4	●	ssRNA+	Picornaviridae	288	22	Virus/Receptor	P03300	PF00073 [58-220]	Rhv	picornavirus capsid protein		GO:0019028	GO:0005198
1DGI	4	Cryo-EM structure of human poliovirus(serotype 1)complexed with three domain CD155	Enterovirus C	138950	4	●	ssRNA+	Picornaviridae	63	22	Virus/Receptor	P03300	PF02226 [2-69]	Pico_P1A	Picornavirus coat protein (VP4)		GO:0019028	GO:0005198
1DGI	R	Cryo-EM structure of human poliovirus(serotype 1)complexed with three domain CD155	Homo sapiens	9606				Hominidae	302	22	Virus/Receptor	P15151	PF07686 [32-142], PF08205 [148-231]	V-set, C2-set_2	Immunoglobulin V-set domain, CD80-like C2-set immunoglobulin domain
1E27	A	NONSTANDARD PEPTIDE BINDING OF HLA-B*5101 COMPLEXED WITH HIV IMMUNODOMINANT EPITOPE KM1(LPPVVAKEI)	Homo sapiens	9606				Hominidae	276	2.2	IMMUNE SYSTEM	P18464	PF00129 [1-179], PF07654 [195-266]	MHC_I, C1-set	Class I Histocompatibility antigen, domains alpha 1 and 2, Immunoglobulin C1-set domain
1E27	B	NONSTANDARD PEPTIDE BINDING OF HLA-B*5101 COMPLEXED WITH HIV IMMUNODOMINANT EPITOPE KM1(LPPVVAKEI)	Homo sapiens	9606				Hominidae	99	2.2	IMMUNE SYSTEM	P61769	PF07654 [7-87]	C1-set	Immunoglobulin C1-set domain	GO:0001895, GO:0001916, GO:0002237, GO:0002376, GO:0002474, GO:0002479, GO:0002480, GO:0002481, GO:0002726, GO:0006826, GO:0006955, GO:0010977, GO:0019885, GO:0032092, GO:0033077, GO:0033216, GO:0042026, GO:0042493, GO:0043312, GO:0044267, GO:0045087, GO:0045646, GO:0046686, GO:0048260, GO:0050690, GO:0050776, GO:0055072, GO:0060333, GO:0071281, GO:0071283, GO:1900121, GO:1900122, GO:1904434, GO:…	GO:0000139, GO:0005576, GO:0005615, GO:0005788, GO:0005794, GO:0005829, GO:0005886, GO:0005925, GO:0009897, GO:0009986, GO:0012507, GO:0016020, GO:0030670, GO:0031901, GO:0031905, GO:0035580, GO:0042612, GO:0055038, GO:0070062, GO:1904724, GO:1990712	GO:0001948, GO:0005515, GO:0042802
1E28	A	NONSTANDARD PEPTIDE BINDING OF HLA-B*5101 COMPLEXED WITH HIV IMMUNODOMINANT EPITOPE KM2(TAFTIPSI)	Homo sapiens	9606				Hominidae	276	3	HLA B51	P18464	PF00129 [1-179], PF07654 [195-266]	MHC_I, C1-set	Class I Histocompatibility antigen, domains alpha 1 and 2, Immunoglobulin C1-set domain
1E28	B	NONSTANDARD PEPTIDE BINDING OF HLA-B*5101 COMPLEXED WITH HIV IMMUNODOMINANT EPITOPE KM2(TAFTIPSI)	Homo sapiens	9606				Hominidae	99	3	HLA B51	P61769	PF07654 [7-87]	C1-set	Immunoglobulin C1-set domain	GO:0001895, GO:0001916, GO:0002237, GO:0002376, GO:0002474, GO:0002479, GO:0002480, GO:0002481, GO:0002726, GO:0006826, GO:0006955, GO:0010977, GO:0019885, GO:0032092, GO:0033077, GO:0033216, GO:0042026, GO:0042493, GO:0043312, GO:0044267, GO:0045087, GO:0045646, GO:0046686, GO:0048260, GO:0050690, GO:0050776, GO:0055072, GO:0060333, GO:0071281, GO:0071283, GO:1900121, GO:1900122, GO:1904434, GO:…	GO:0000139, GO:0005576, GO:0005615, GO:0005788, GO:0005794, GO:0005829, GO:0005886, GO:0005925, GO:0009897, GO:0009986, GO:0012507, GO:0016020, GO:0030670, GO:0031901, GO:0031905, GO:0035580, GO:0042612, GO:0055038, GO:0070062, GO:1904724, GO:1990712	GO:0001948, GO:0005515, GO:0042802
1E6J	P	Crystal structure of HIV-1 capsid protein (p24) in complex with Fab13B5	Human immunodeficiency virus 1	11676	6	●	ssRNA-RT	Retroviridae	210	3	VIRAL PROTEIN	H9A150	PF00607 [17-220]	Gag_p24	gag gene protein p24 (core nucleocapsid protein)	GO:0016032
1E6J	L	Crystal structure of HIV-1 capsid protein (p24) in complex with Fab13B5	Mus musculus	10090				Muridae	210	3	VIRAL PROTEIN		PF07686 [7-104], PF07654 [113-198]	V-set, C1-set	Immunoglobulin V-set domain, Immunoglobulin C1-set domain
1E6J	H	Crystal structure of HIV-1 capsid protein (p24) in complex with Fab13B5	Mus musculus	10090				Muridae	219	3	VIRAL PROTEIN	Q99LC4	PF07686 [8-118], PF07654 [128-208]	V-set, C1-set	Immunoglobulin V-set domain, Immunoglobulin C1-set domain
1EFN	A	HIV-1 NEF PROTEIN IN COMPLEX WITH R96I MUTANT FYN SH3 DOMAIN	Homo sapiens	9606				Hominidae	59	2.5	COMPLEX (SH3 DOMAIN/VIRAL ENHANCER)	P06241	PF00018 [88-135]	SH3_1	SH3 domain
1EFN	B	HIV-1 NEF PROTEIN IN COMPLEX WITH R96I MUTANT FYN SH3 DOMAIN	Human immunodeficiency virus 1	11676	6	●	ssRNA-RT	Retroviridae	152	2.5	COMPLEX (SH3 DOMAIN/VIRAL ENHANCER)	P03406	PF00469 [71-203]	F-protein	Negative factor, (F-Protein) or Nef			GO:0005525
1EFN	C	HIV-1 NEF PROTEIN IN COMPLEX WITH R96I MUTANT FYN SH3 DOMAIN	Homo sapiens	9606				Hominidae	59	2.5	COMPLEX (SH3 DOMAIN/VIRAL ENHANCER)	P06241
1EFN	D	HIV-1 NEF PROTEIN IN COMPLEX WITH R96I MUTANT FYN SH3 DOMAIN	Human immunodeficiency virus 1	11676	6	●	ssRNA-RT	Retroviridae	152	2.5	COMPLEX (SH3 DOMAIN/VIRAL ENHANCER)	P03406						GO:0005525
1EO8	B	INFLUENZA VIRUS HEMAGGLUTININ COMPLEXED WITH A NEUTRALIZING ANTIBODY	Influenza A virus	11320	5	●	ssRNA-	Orthomyxoviridae	175	2.8	Viral protein/Immune system	P03437	PF00509 [1-174]	Hemagglutinin	Haemagglutinin	GO:0019064	GO:0019031	GO:0046789
1EO8	A	INFLUENZA VIRUS HEMAGGLUTININ COMPLEXED WITH A NEUTRALIZING ANTIBODY	Influenza A virus	11320	5	●	ssRNA-	Orthomyxoviridae	328	2.8	Viral protein/Immune system	P03437	PF00509 [13-327]	Hemagglutinin	Haemagglutinin	GO:0019064	GO:0019031	GO:0046789
1EO8	H	INFLUENZA VIRUS HEMAGGLUTININ COMPLEXED WITH A NEUTRALIZING ANTIBODY	Mus musculus	10090				Muridae	217	2.8	Viral protein/Immune system		PF07686 [11-111], PF07654 [121-201]	V-set, C1-set	Immunoglobulin V-set domain, Immunoglobulin C1-set domain
1EO8	L	INFLUENZA VIRUS HEMAGGLUTININ COMPLEXED WITH A NEUTRALIZING ANTIBODY	Mus musculus	10090				Muridae	210	2.8	Viral protein/Immune system		PF07686 [6-106A], PF07654 [114-199]	V-set, C1-set	Immunoglobulin V-set domain, Immunoglobulin C1-set domain
1EUI	A	ESCHERICHIA COLI URACIL-DNA GLYCOSYLASE COMPLEX WITH URACIL-DNA GLYCOSYLASE INHIBITOR PROTEIN	Escherichia coli	562				Enterobacteriaceae	228	3.2	COMPLEX (HYDROLASE/INHIBITOR)	P12295	PF03167 [55-209]	UDG	Uracil DNA glycosylase superfamily	GO:0006281, GO:0006284, GO:0006974, GO:0097510	GO:0005634, GO:0005737, GO:0005739	GO:0004844, GO:0005515, GO:0016787, GO:0016799
1EUI	B	ESCHERICHIA COLI URACIL-DNA GLYCOSYLASE COMPLEX WITH URACIL-DNA GLYCOSYLASE INHIBITOR PROTEIN	Escherichia coli	562				Enterobacteriaceae	228	3.2	COMPLEX (HYDROLASE/INHIBITOR)	P12295				GO:0006281, GO:0006284, GO:0006974, GO:0097510	GO:0005634, GO:0005737, GO:0005739	GO:0004844, GO:0005515, GO:0016787, GO:0016799
1EUI	C	ESCHERICHIA COLI URACIL-DNA GLYCOSYLASE COMPLEX WITH URACIL-DNA GLYCOSYLASE INHIBITOR PROTEIN	Bacillus phage PBS2	10684	1	●	dsDNA	Myoviridae	84	3.2	COMPLEX (HYDROLASE/INHIBITOR)	P14739						GO:0005515
1EUI	D	ESCHERICHIA COLI URACIL-DNA GLYCOSYLASE COMPLEX WITH URACIL-DNA GLYCOSYLASE INHIBITOR PROTEIN	Bacillus phage PBS2	10684	1	●	dsDNA	Myoviridae	84	3.2	COMPLEX (HYDROLASE/INHIBITOR)	P14739						GO:0005515
1F5Q	A	CRYSTAL STRUCTURE OF MURINE GAMMA HERPESVIRUS CYCLIN COMPLEXED TO HUMAN CYCLIN DEPENDENT KINASE 2	Homo sapiens	9606				Hominidae	298	2.5	TRANSFERASE	P24941	PF00069 [4-286]	Pkinase	Protein kinase domain	GO:0000082, GO:0000086, GO:0000122, GO:0006260, GO:0006281, GO:0006468, GO:0006813, GO:0006974, GO:0006977, GO:0007049, GO:0007099, GO:0007265, GO:0007275, GO:0008284, GO:0010033, GO:0010389, GO:0016310, GO:0016572, GO:0018105, GO:0031571, GO:0032298, GO:0045893, GO:0051298, GO:0051301, GO:0051321, GO:0051436, GO:0051439, GO:0060968, GO:0071732, GO:1901796	GO:0000307, GO:0000781, GO:0000793, GO:0000805, GO:0000806, GO:0005634, GO:0005654, GO:0005667, GO:0005737, GO:0005768, GO:0005813, GO:0005815, GO:0005829, GO:0005856, GO:0015030, GO:0097123, GO:0097124, GO:0097134, GO:0097135	GO:0000166, GO:0004672, GO:0004674, GO:0004693, GO:0005515, GO:0005524, GO:0016301, GO:0016740, GO:0019904, GO:0030332, GO:0035173, GO:0046872, GO:0097472
1F5Q	B	CRYSTAL STRUCTURE OF MURINE GAMMA HERPESVIRUS CYCLIN COMPLEXED TO HUMAN CYCLIN DEPENDENT KINASE 2	Murid gammaherpesvirus 4	33708	1	●	dsDNA	Herpesviridae	252	2.5	TRANSFERASE	P89883	PF00134 [25-142]	Cyclin_N	Cyclin, N-terminal domain	GO:0007049
1F5Q	D	CRYSTAL STRUCTURE OF MURINE GAMMA HERPESVIRUS CYCLIN COMPLEXED TO HUMAN CYCLIN DEPENDENT KINASE 2	Murid gammaherpesvirus 4	33708	1	●	dsDNA	Herpesviridae	252	2.5	TRANSFERASE	P89883				GO:0007049
1F5Q	C	CRYSTAL STRUCTURE OF MURINE GAMMA HERPESVIRUS CYCLIN COMPLEXED TO HUMAN CYCLIN DEPENDENT KINASE 2	Homo sapiens	9606				Hominidae	298	2.5	TRANSFERASE	P24941				GO:0000082, GO:0000086, GO:0000122, GO:0006260, GO:0006281, GO:0006468, GO:0006813, GO:0006974, GO:0006977, GO:0007049, GO:0007099, GO:0007265, GO:0007275, GO:0008284, GO:0010033, GO:0010389, GO:0016310, GO:0016572, GO:0018105, GO:0031571, GO:0032298, GO:0045893, GO:0051298, GO:0051301, GO:0051321, GO:0051436, GO:0051439, GO:0060968, GO:0071732, GO:1901796	GO:0000307, GO:0000781, GO:0000793, GO:0000805, GO:0000806, GO:0005634, GO:0005654, GO:0005667, GO:0005737, GO:0005768, GO:0005813, GO:0005815, GO:0005829, GO:0005856, GO:0015030, GO:0097123, GO:0097124, GO:0097134, GO:0097135	GO:0000166, GO:0004672, GO:0004674, GO:0004693, GO:0005515, GO:0005524, GO:0016301, GO:0016740, GO:0019904, GO:0030332, GO:0035173, GO:0046872, GO:0097472
1FGL	A	Cyclophilin A complexed with a fragment of HIV-1 GAG protein	Homo sapiens	9606				Hominidae	165	1.8	ISOMERASE/VIRAL PROTEIN	P62937	PF00160 [8-162]	Pro_isomerase	Cyclophilin type peptidyl-prolyl cis-trans isomerase/CLD	GO:0000413, GO:0006278, GO:0006457, GO:0016032, GO:0019058, GO:0019061, GO:0019064, GO:0019068, GO:0019076, GO:0030182, GO:0030260, GO:0034389, GO:0043312, GO:0045069, GO:0045070, GO:0050714, GO:0050900, GO:0075713	GO:0005576, GO:0005615, GO:0005634, GO:0005737, GO:0005829, GO:0005925, GO:0016020, GO:0031982, GO:0034774, GO:0043209, GO:0070062, GO:1904813	GO:0003723, GO:0003755, GO:0005515, GO:0016018, GO:0016853, GO:0046790, GO:0051082
1FPT	L	THREE-DIMENSIONAL STRUCTURE OF THE COMPLEX BETWEEN THE FAB FRAGMENT OF AN NEUTRALIZING ANTIBODY FOR TYPE 1 POLIOVIRUS AND ITS VIRAL EPITOPE	Mus musculus	10090				Muridae	219	3	COMPLEX (ANTIBODY/PV-1 FRAGMENT)		PF07686 [6-106], PF07654 [115-200]	V-set, C1-set	Immunoglobulin V-set domain, Immunoglobulin C1-set domain
1FPT	H	THREE-DIMENSIONAL STRUCTURE OF THE COMPLEX BETWEEN THE FAB FRAGMENT OF AN NEUTRALIZING ANTIBODY FOR TYPE 1 POLIOVIRUS AND ITS VIRAL EPITOPE	Mus musculus	10090				Muridae	220	3	COMPLEX (ANTIBODY/PV-1 FRAGMENT)	P01865	PF07686 [6-111], PF07654 [121-214]	V-set, C1-set	Immunoglobulin V-set domain, Immunoglobulin C1-set domain
1FYT	B	CRYSTAL STRUCTURE OF A COMPLEX OF A HUMAN ALPHA/BETA-T CELL RECEPTOR, INFLUENZA HA ANTIGEN PEPTIDE, AND MHC CLASS II MOLECULE, HLA-DR1	Homo sapiens	9606				Hominidae	192	2.6	IMMUNE SYSTEM	P04229	PF00969 [14-86], PF07654 [99-179]	MHC_II_beta, C1-set	Class II histocompatibility antigen, beta domain, Immunoglobulin C1-set domain	GO:0006955, GO:0019882	GO:0016020, GO:0042613
1FYT	A	CRYSTAL STRUCTURE OF A COMPLEX OF A HUMAN ALPHA/BETA-T CELL RECEPTOR, INFLUENZA HA ANTIGEN PEPTIDE, AND MHC CLASS II MOLECULE, HLA-DR1	Homo sapiens	9606				Hominidae	181	2.6	IMMUNE SYSTEM	P01903	PF00993 [4-81], PF07654 [89-170]	MHC_II_alpha, C1-set	Class II histocompatibility antigen, alpha domain, Immunoglobulin C1-set domain	GO:0006955, GO:0019882	GO:0016020, GO:0042613
1FYT	E	CRYSTAL STRUCTURE OF A COMPLEX OF A HUMAN ALPHA/BETA-T CELL RECEPTOR, INFLUENZA HA ANTIGEN PEPTIDE, AND MHC CLASS II MOLECULE, HLA-DR1	Homo sapiens	9606				Hominidae	245	2.6	IMMUNE SYSTEM	P01850	PF07686 [6-116], PF07654 [128-219]	V-set, C1-set	Immunoglobulin V-set domain, Immunoglobulin C1-set domain
1FYT	D	CRYSTAL STRUCTURE OF A COMPLEX OF A HUMAN ALPHA/BETA-T CELL RECEPTOR, INFLUENZA HA ANTIGEN PEPTIDE, AND MHC CLASS II MOLECULE, HLA-DR1	Homo sapiens	9606				Hominidae	212	2.6	IMMUNE SYSTEM	P01848	PF07686 [9-114], PF09291 [123-195]	V-set, DUF1968	Immunoglobulin V-set domain, Domain of unknown function (DUF1968)
1G3N	A	STRUCTURE OF A P18(INK4C)-CDK6-K-CYCLIN TERNARY COMPLEX	Homo sapiens	9606				Hominidae	326	2.9	cell cycle, signaling protein	Q00534	PF00069 [13-300]	Pkinase	Protein kinase domain	GO:0000082, GO:0000122, GO:0001954, GO:0002244, GO:0003323, GO:0006468, GO:0007049, GO:0007050, GO:0007165, GO:0007219, GO:0008285, GO:0009615, GO:0010389, GO:0010468, GO:0010628, GO:0014002, GO:0016310, GO:0021542, GO:0021670, GO:0030097, GO:0030154, GO:0033077, GO:0042063, GO:0043697, GO:0045596, GO:0045638, GO:0045646, GO:0045656, GO:0045668, GO:0045786, GO:0048146, GO:0048699, GO:0050680, GO:…	GO:0000307, GO:0001726, GO:0005634, GO:0005654, GO:0005737, GO:0005813, GO:0005815, GO:0005829, GO:0005856, GO:0042995, GO:0097132	GO:0000166, GO:0004672, GO:0004674, GO:0004693, GO:0005515, GO:0005524, GO:0016301, GO:0016740, GO:0030332, GO:0098770
1G3N	C	STRUCTURE OF A P18(INK4C)-CDK6-K-CYCLIN TERNARY COMPLEX	Human gammaherpesvirus 8	37296	1	●	dsDNA	Herpesviridae	257	2.9	cell cycle, signaling protein	Q98147	PF00134 [21-145], PF09080 [148-253]	Cyclin_N, K-cyclin_vir_C	Cyclin, N-terminal domain, K cyclin, C terminal	GO:0007049		GO:0005515
1G3N	B	STRUCTURE OF A P18(INK4C)-CDK6-K-CYCLIN TERNARY COMPLEX	Homo sapiens	9606				Hominidae	168	2.9	cell cycle, signaling protein	P42773	PF13637 [10-43], PF13857 [89-144]	Ank_4, Ank_5	Ankyrin repeats (many copies), Ankyrin repeats (many copies)	GO:0000079, GO:0000082, GO:0007049, GO:0007050, GO:0008285, GO:0030308, GO:0042326, GO:0045736, GO:0048709	GO:0005634, GO:0005737, GO:0005829	GO:0004861, GO:0005515, GO:0019901
1G3N	G	STRUCTURE OF A P18(INK4C)-CDK6-K-CYCLIN TERNARY COMPLEX	Human gammaherpesvirus 8	37296	1	●	dsDNA	Herpesviridae	257	2.9	cell cycle, signaling protein	Q98147				GO:0007049		GO:0005515
1G3N	F	STRUCTURE OF A P18(INK4C)-CDK6-K-CYCLIN TERNARY COMPLEX	Homo sapiens	9606				Hominidae	168	2.9	cell cycle, signaling protein	P42773				GO:0000079, GO:0000082, GO:0007049, GO:0007050, GO:0008285, GO:0030308, GO:0042326, GO:0045736, GO:0048709	GO:0005634, GO:0005737, GO:0005829	GO:0004861, GO:0005515, GO:0019901
1G3N	E	STRUCTURE OF A P18(INK4C)-CDK6-K-CYCLIN TERNARY COMPLEX	Homo sapiens	9606				Hominidae	326	2.9	cell cycle, signaling protein	Q00534				GO:0000082, GO:0000122, GO:0001954, GO:0002244, GO:0003323, GO:0006468, GO:0007049, GO:0007050, GO:0007165, GO:0007219, GO:0008285, GO:0009615, GO:0010389, GO:0010468, GO:0010628, GO:0014002, GO:0016310, GO:0021542, GO:0021670, GO:0030097, GO:0030154, GO:0033077, GO:0042063, GO:0043697, GO:0045596, GO:0045638, GO:0045646, GO:0045656, GO:0045668, GO:0045786, GO:0048146, GO:0048699, GO:0050680, GO:…	GO:0000307, GO:0001726, GO:0005634, GO:0005654, GO:0005737, GO:0005813, GO:0005815, GO:0005829, GO:0005856, GO:0042995, GO:0097132	GO:0000166, GO:0004672, GO:0004674, GO:0004693, GO:0005515, GO:0005524, GO:0016301, GO:0016740, GO:0030332, GO:0098770
1G9M	C	HIV-1 HXBC2 GP120 ENVELOPE GLYCOPROTEIN COMPLEXED WITH CD4 AND INDUCED NEUTRALIZING ANTIBODY 17B	Homo sapiens	9606				Hominidae	185	2.2	Viral protein/Immune system	P01730	PF00047 [3-97], PF05790 [101-177]	ig, C2-set	Immunoglobulin domain, Immunoglobulin C2-set domain	GO:0006955, GO:0007155	GO:0016020, GO:0016021	GO:0015026
1G9M	G	HIV-1 HXBC2 GP120 ENVELOPE GLYCOPROTEIN COMPLEXED WITH CD4 AND INDUCED NEUTRALIZING ANTIBODY 17B	Human immunodeficiency virus 1	11676	6	●	ssRNA-RT	Retroviridae	321	2.2	Viral protein/Immune system	P04578	PF00516 [83-128], PF00516 [195-297], PF00516 [329-492]	GP120, GP120, GP120	Envelope glycoprotein GP120, Envelope glycoprotein GP120, Envelope glycoprotein GP120		GO:0019031
1G9M	H	HIV-1 HXBC2 GP120 ENVELOPE GLYCOPROTEIN COMPLEXED WITH CD4 AND INDUCED NEUTRALIZING ANTIBODY 17B	Homo sapiens	9606				Hominidae	229	2.2	Viral protein/Immune system		PF07686 [13-107], PF07654 [136-216]	V-set, C1-set	Immunoglobulin V-set domain, Immunoglobulin C1-set domain
1G9M	L	HIV-1 HXBC2 GP120 ENVELOPE GLYCOPROTEIN COMPLEXED WITH CD4 AND INDUCED NEUTRALIZING ANTIBODY 17B	Homo sapiens	9606				Hominidae	214	2.2	Viral protein/Immune system		PF07686 [6-108], PF07654 [117-203]	V-set, C1-set	Immunoglobulin V-set domain, Immunoglobulin C1-set domain
1G9N	C	HIV-1 YU2 GP120 ENVELOPE GLYCOPROTEIN COMPLEXED WITH CD4 AND INDUCED NEUTRALIZING ANTIBODY 17B	Homo sapiens	9606				Hominidae	185	2.9	Viral protein/Immune system	P01730	PF00047 [3-97], PF05790 [101-177]	ig, C2-set	Immunoglobulin domain, Immunoglobulin C2-set domain	GO:0006955, GO:0007155	GO:0016020, GO:0016021	GO:0015026
1G9N	G	HIV-1 YU2 GP120 ENVELOPE GLYCOPROTEIN COMPLEXED WITH CD4 AND INDUCED NEUTRALIZING ANTIBODY 17B	Human immunodeficiency virus 1	11676	6	●	ssRNA-RT	Retroviridae	313	2.9	Viral protein/Immune system	P35961	PF00516 [86-128], PF00516 [195-297], PF00516 [329-492]	GP120, GP120, GP120	Envelope glycoprotein GP120, Envelope glycoprotein GP120, Envelope glycoprotein GP120		GO:0019031
1G9N	H	HIV-1 YU2 GP120 ENVELOPE GLYCOPROTEIN COMPLEXED WITH CD4 AND INDUCED NEUTRALIZING ANTIBODY 17B	Homo sapiens	9606				Hominidae	229	2.9	Viral protein/Immune system		PF07686 [13-107], PF07654 [136-216]	V-set, C1-set	Immunoglobulin V-set domain, Immunoglobulin C1-set domain
1G9N	L	HIV-1 YU2 GP120 ENVELOPE GLYCOPROTEIN COMPLEXED WITH CD4 AND INDUCED NEUTRALIZING ANTIBODY 17B	Homo sapiens	9606				Hominidae	214	2.9	Viral protein/Immune system		PF07686 [6-108], PF07654 [117-203]	V-set, C1-set	Immunoglobulin V-set domain, Immunoglobulin C1-set domain
1GC1	C	HIV-1 GP120 CORE COMPLEXED WITH CD4 AND A NEUTRALIZING HUMAN ANTIBODY	Homo sapiens	9606				Hominidae	185	2.5	Viral protein/receptor/Immune system	P01730	PF00047 [3-97], PF05790 [101-177]	ig, C2-set	Immunoglobulin domain, Immunoglobulin C2-set domain	GO:0006955, GO:0007155	GO:0016020, GO:0016021	GO:0015026
1GC1	G	HIV-1 GP120 CORE COMPLEXED WITH CD4 AND A NEUTRALIZING HUMAN ANTIBODY	Human immunodeficiency virus 1	11676	6	●	ssRNA-RT	Retroviridae	321	2.5	Viral protein/receptor/Immune system	P04578	PF00516 [90-128], PF00516 [195-297], PF00516 [329-492]	GP120, GP120, GP120	Envelope glycoprotein GP120, Envelope glycoprotein GP120, Envelope glycoprotein GP120		GO:0019031
1GC1	H	HIV-1 GP120 CORE COMPLEXED WITH CD4 AND A NEUTRALIZING HUMAN ANTIBODY	Homo sapiens	9606				Hominidae	229	2.5	Viral protein/receptor/Immune system		PF07686 [13-107], PF07654 [136-216]	V-set, C1-set	Immunoglobulin V-set domain, Immunoglobulin C1-set domain
1GC1	L	HIV-1 GP120 CORE COMPLEXED WITH CD4 AND A NEUTRALIZING HUMAN ANTIBODY	Homo sapiens	9606				Hominidae	213	2.5	Viral protein/receptor/Immune system		PF07686 [6-108], PF07654 [117-203]	V-set, C1-set	Immunoglobulin V-set domain, Immunoglobulin C1-set domain
1GUX	B	RB POCKET BOUND TO E7 LXCXE MOTIF	Homo sapiens	9606				Hominidae	152	1.85	COMPLEX (TRANSCRIPTION REG/PEPTIDE)	P06400	PF01857 [646-765], PF08934 [768-785]	RB_B, Rb_C	Retinoblastoma-associated protein B domain, Rb C-terminal domain	GO:0006357, GO:0006915, GO:0008285, GO:0045892, GO:0051726, GO:2000134	GO:0005634, GO:0035189	GO:0008134
1GUX	A	RB POCKET BOUND TO E7 LXCXE MOTIF	Homo sapiens	9606				Hominidae	218	1.85	COMPLEX (TRANSCRIPTION REG/PEPTIDE)	P06400	PF01858 [380-573]	RB_A	Retinoblastoma-associated protein A domain	GO:0006357, GO:0006915, GO:0008285, GO:0045892, GO:0051726, GO:2000134	GO:0005634, GO:0035189	GO:0008134
1H15	B	X-ray crystal structure of HLA-DRA1*0101/DRB5*0101 complexed with a peptide from Epstein Barr Virus DNA polymerase.	Homo sapiens	9606				Hominidae	190	3.1	IMMUNE SYSTEM/TRANSFERASE	Q30154	PF00969 [14-86], PF07654 [99-179]	MHC_II_beta, C1-set	Class II histocompatibility antigen, beta domain, Immunoglobulin C1-set domain	GO:0006955, GO:0019882	GO:0016020, GO:0042613
1H15	A	X-ray crystal structure of HLA-DRA1*0101/DRB5*0101 complexed with a peptide from Epstein Barr Virus DNA polymerase.	Homo sapiens	9606				Hominidae	182	3.1	IMMUNE SYSTEM/TRANSFERASE	P01903	PF00993 [4-81], PF07654 [89-170]	MHC_II_alpha, C1-set	Class II histocompatibility antigen, alpha domain, Immunoglobulin C1-set domain	GO:0006955, GO:0019882	GO:0016020, GO:0042613
1H15	D	X-ray crystal structure of HLA-DRA1*0101/DRB5*0101 complexed with a peptide from Epstein Barr Virus DNA polymerase.	Homo sapiens	9606				Hominidae	182	3.1	IMMUNE SYSTEM/TRANSFERASE	P01903				GO:0006955, GO:0019882	GO:0016020, GO:0042613
1H15	E	X-ray crystal structure of HLA-DRA1*0101/DRB5*0101 complexed with a peptide from Epstein Barr Virus DNA polymerase.	Homo sapiens	9606				Hominidae	190	3.1	IMMUNE SYSTEM/TRANSFERASE	Q30154				GO:0006955, GO:0019882	GO:0016020, GO:0042613
1H8A	C	CRYSTAL STRUCTURE OF TERNARY PROTEIN-DNA COMPLEX3	Avian myeloblastosis virus	11866	6	●	ssRNA-RT	Retroviridae	128	2.23	TRANSCRIPTION/DNA	P01104	PF00249 [92-138], PF00249 [144-187]	Myb_DNA-binding, Myb_DNA-binding	Myb-like DNA-binding domain, Myb-like DNA-binding domain			GO:0003677
1H8A	A	CRYSTAL STRUCTURE OF TERNARY PROTEIN-DNA COMPLEX3	Homo sapiens	9606				Hominidae	78	2.23	TRANSCRIPTION/DNA	P17676	PF07716 [270-323]	bZIP_2	Basic region leucine zipper	GO:0006355		GO:0003700
1H8A	B	CRYSTAL STRUCTURE OF TERNARY PROTEIN-DNA COMPLEX3	Homo sapiens	9606				Hominidae	78	2.23	TRANSCRIPTION/DNA	P17676				GO:0006355		GO:0003700
1HHG	A	THE ANTIGENIC IDENTITY OF PEPTIDE(SLASH)MHC COMPLEXES: A COMPARISON OF THE CONFORMATION OF FIVE PEPTIDES PRESENTED BY HLA-A2	Homo sapiens	9606				Hominidae	275	2.6	HISTOCOMPATIBILITY ANTIGEN	P01892	PF00129 [1-179], PF07654 [194-266]	MHC_I, C1-set	Class I Histocompatibility antigen, domains alpha 1 and 2, Immunoglobulin C1-set domain
1HHG	B	THE ANTIGENIC IDENTITY OF PEPTIDE(SLASH)MHC COMPLEXES: A COMPARISON OF THE CONFORMATION OF FIVE PEPTIDES PRESENTED BY HLA-A2	Homo sapiens	9606				Hominidae	100	2.6	HISTOCOMPATIBILITY ANTIGEN	P61769	PF07654 [7-87]	C1-set	Immunoglobulin C1-set domain	GO:0001895, GO:0001916, GO:0002237, GO:0002376, GO:0002474, GO:0002479, GO:0002480, GO:0002481, GO:0002726, GO:0006826, GO:0006955, GO:0010977, GO:0019885, GO:0032092, GO:0033077, GO:0033216, GO:0042026, GO:0042493, GO:0043312, GO:0044267, GO:0045087, GO:0045646, GO:0046686, GO:0048260, GO:0050690, GO:0050776, GO:0055072, GO:0060333, GO:0071281, GO:0071283, GO:1900121, GO:1900122, GO:1904434, GO:…	GO:0000139, GO:0005576, GO:0005615, GO:0005788, GO:0005794, GO:0005829, GO:0005886, GO:0005925, GO:0009897, GO:0009986, GO:0012507, GO:0016020, GO:0030670, GO:0031901, GO:0031905, GO:0035580, GO:0042612, GO:0055038, GO:0070062, GO:1904724, GO:1990712	GO:0001948, GO:0005515, GO:0042802
1HHG	D	THE ANTIGENIC IDENTITY OF PEPTIDE(SLASH)MHC COMPLEXES: A COMPARISON OF THE CONFORMATION OF FIVE PEPTIDES PRESENTED BY HLA-A2	Homo sapiens	9606				Hominidae	275	2.6	HISTOCOMPATIBILITY ANTIGEN	P01892
1HHG	E	THE ANTIGENIC IDENTITY OF PEPTIDE(SLASH)MHC COMPLEXES: A COMPARISON OF THE CONFORMATION OF FIVE PEPTIDES PRESENTED BY HLA-A2	Homo sapiens	9606				Hominidae	100	2.6	HISTOCOMPATIBILITY ANTIGEN	P61769				GO:0001895, GO:0001916, GO:0002237, GO:0002376, GO:0002474, GO:0002479, GO:0002480, GO:0002481, GO:0002726, GO:0006826, GO:0006955, GO:0010977, GO:0019885, GO:0032092, GO:0033077, GO:0033216, GO:0042026, GO:0042493, GO:0043312, GO:0044267, GO:0045087, GO:0045646, GO:0046686, GO:0048260, GO:0050690, GO:0050776, GO:0055072, GO:0060333, GO:0071281, GO:0071283, GO:1900121, GO:1900122, GO:1904434, GO:…	GO:0000139, GO:0005576, GO:0005615, GO:0005788, GO:0005794, GO:0005829, GO:0005886, GO:0005925, GO:0009897, GO:0009986, GO:0012507, GO:0016020, GO:0030670, GO:0031901, GO:0031905, GO:0035580, GO:0042612, GO:0055038, GO:0070062, GO:1904724, GO:1990712	GO:0001948, GO:0005515, GO:0042802
1HHH	A	THE ANTIGENIC IDENTITY OF PEPTIDE(SLASH)MHC COMPLEXES: A COMPARISON OF THE CONFORMATION OF FIVE PEPTIDES PRESENTED BY HLA-A2	Homo sapiens	9606				Hominidae	275	3	HISTOCOMPATIBILITY ANTIGEN	P01892	PF00129 [1-179], PF07654 [194-266]	MHC_I, C1-set	Class I Histocompatibility antigen, domains alpha 1 and 2, Immunoglobulin C1-set domain
1HHH	B	THE ANTIGENIC IDENTITY OF PEPTIDE(SLASH)MHC COMPLEXES: A COMPARISON OF THE CONFORMATION OF FIVE PEPTIDES PRESENTED BY HLA-A2	Homo sapiens	9606				Hominidae	100	3	HISTOCOMPATIBILITY ANTIGEN	P61769	PF07654 [7-87]	C1-set	Immunoglobulin C1-set domain	GO:0001895, GO:0001916, GO:0002237, GO:0002376, GO:0002474, GO:0002479, GO:0002480, GO:0002481, GO:0002726, GO:0006826, GO:0006955, GO:0010977, GO:0019885, GO:0032092, GO:0033077, GO:0033216, GO:0042026, GO:0042493, GO:0043312, GO:0044267, GO:0045087, GO:0045646, GO:0046686, GO:0048260, GO:0050690, GO:0050776, GO:0055072, GO:0060333, GO:0071281, GO:0071283, GO:1900121, GO:1900122, GO:1904434, GO:…	GO:0000139, GO:0005576, GO:0005615, GO:0005788, GO:0005794, GO:0005829, GO:0005886, GO:0005925, GO:0009897, GO:0009986, GO:0012507, GO:0016020, GO:0030670, GO:0031901, GO:0031905, GO:0035580, GO:0042612, GO:0055038, GO:0070062, GO:1904724, GO:1990712	GO:0001948, GO:0005515, GO:0042802
1HHI	A	THE ANTIGENIC IDENTITY OF PEPTIDE(SLASH)MHC COMPLEXES: A COMPARISON OF THE CONFORMATION OF FIVE PEPTIDES PRESENTED BY HLA-A2	Homo sapiens	9606				Hominidae	275	2.5	HISTOCOMPATIBILITY ANTIGEN	P01892	PF00129 [1-179], PF07654 [194-266]	MHC_I, C1-set	Class I Histocompatibility antigen, domains alpha 1 and 2, Immunoglobulin C1-set domain
1HHI	B	THE ANTIGENIC IDENTITY OF PEPTIDE(SLASH)MHC COMPLEXES: A COMPARISON OF THE CONFORMATION OF FIVE PEPTIDES PRESENTED BY HLA-A2	Homo sapiens	9606				Hominidae	100	2.5	HISTOCOMPATIBILITY ANTIGEN	P61769	PF07654 [7-87]	C1-set	Immunoglobulin C1-set domain	GO:0001895, GO:0001916, GO:0002237, GO:0002376, GO:0002474, GO:0002479, GO:0002480, GO:0002481, GO:0002726, GO:0006826, GO:0006955, GO:0010977, GO:0019885, GO:0032092, GO:0033077, GO:0033216, GO:0042026, GO:0042493, GO:0043312, GO:0044267, GO:0045087, GO:0045646, GO:0046686, GO:0048260, GO:0050690, GO:0050776, GO:0055072, GO:0060333, GO:0071281, GO:0071283, GO:1900121, GO:1900122, GO:1904434, GO:…	GO:0000139, GO:0005576, GO:0005615, GO:0005788, GO:0005794, GO:0005829, GO:0005886, GO:0005925, GO:0009897, GO:0009986, GO:0012507, GO:0016020, GO:0030670, GO:0031901, GO:0031905, GO:0035580, GO:0042612, GO:0055038, GO:0070062, GO:1904724, GO:1990712	GO:0001948, GO:0005515, GO:0042802
1HHI	D	THE ANTIGENIC IDENTITY OF PEPTIDE(SLASH)MHC COMPLEXES: A COMPARISON OF THE CONFORMATION OF FIVE PEPTIDES PRESENTED BY HLA-A2	Homo sapiens	9606				Hominidae	275	2.5	HISTOCOMPATIBILITY ANTIGEN	P01892
1HHI	E	THE ANTIGENIC IDENTITY OF PEPTIDE(SLASH)MHC COMPLEXES: A COMPARISON OF THE CONFORMATION OF FIVE PEPTIDES PRESENTED BY HLA-A2	Homo sapiens	9606				Hominidae	100	2.5	HISTOCOMPATIBILITY ANTIGEN	P61769				GO:0001895, GO:0001916, GO:0002237, GO:0002376, GO:0002474, GO:0002479, GO:0002480, GO:0002481, GO:0002726, GO:0006826, GO:0006955, GO:0010977, GO:0019885, GO:0032092, GO:0033077, GO:0033216, GO:0042026, GO:0042493, GO:0043312, GO:0044267, GO:0045087, GO:0045646, GO:0046686, GO:0048260, GO:0050690, GO:0050776, GO:0055072, GO:0060333, GO:0071281, GO:0071283, GO:1900121, GO:1900122, GO:1904434, GO:…	GO:0000139, GO:0005576, GO:0005615, GO:0005788, GO:0005794, GO:0005829, GO:0005886, GO:0005925, GO:0009897, GO:0009986, GO:0012507, GO:0016020, GO:0030670, GO:0031901, GO:0031905, GO:0035580, GO:0042612, GO:0055038, GO:0070062, GO:1904724, GO:1990712	GO:0001948, GO:0005515, GO:0042802
1HHJ	A	THE ANTIGENIC IDENTITY OF PEPTIDE(SLASH)MHC COMPLEXES: A COMPARISON OF THE CONFORMATION OF FIVE PEPTIDES PRESENTED BY HLA-A2	Homo sapiens	9606				Hominidae	275	2.5	HISTOCOMPATIBILITY ANTIGEN	P01892	PF00129 [1-179], PF07654 [194-266]	MHC_I, C1-set	Class I Histocompatibility antigen, domains alpha 1 and 2, Immunoglobulin C1-set domain
1HHJ	B	THE ANTIGENIC IDENTITY OF PEPTIDE(SLASH)MHC COMPLEXES: A COMPARISON OF THE CONFORMATION OF FIVE PEPTIDES PRESENTED BY HLA-A2	Homo sapiens	9606				Hominidae	100	2.5	HISTOCOMPATIBILITY ANTIGEN	P61769	PF07654 [7-87]	C1-set	Immunoglobulin C1-set domain	GO:0001895, GO:0001916, GO:0002237, GO:0002376, GO:0002474, GO:0002479, GO:0002480, GO:0002481, GO:0002726, GO:0006826, GO:0006955, GO:0010977, GO:0019885, GO:0032092, GO:0033077, GO:0033216, GO:0042026, GO:0042493, GO:0043312, GO:0044267, GO:0045087, GO:0045646, GO:0046686, GO:0048260, GO:0050690, GO:0050776, GO:0055072, GO:0060333, GO:0071281, GO:0071283, GO:1900121, GO:1900122, GO:1904434, GO:…	GO:0000139, GO:0005576, GO:0005615, GO:0005788, GO:0005794, GO:0005829, GO:0005886, GO:0005925, GO:0009897, GO:0009986, GO:0012507, GO:0016020, GO:0030670, GO:0031901, GO:0031905, GO:0035580, GO:0042612, GO:0055038, GO:0070062, GO:1904724, GO:1990712	GO:0001948, GO:0005515, GO:0042802
1HHJ	D	THE ANTIGENIC IDENTITY OF PEPTIDE(SLASH)MHC COMPLEXES: A COMPARISON OF THE CONFORMATION OF FIVE PEPTIDES PRESENTED BY HLA-A2	Homo sapiens	9606				Hominidae	275	2.5	HISTOCOMPATIBILITY ANTIGEN	P01892
1HHJ	E	THE ANTIGENIC IDENTITY OF PEPTIDE(SLASH)MHC COMPLEXES: A COMPARISON OF THE CONFORMATION OF FIVE PEPTIDES PRESENTED BY HLA-A2	Homo sapiens	9606				Hominidae	100	2.5	HISTOCOMPATIBILITY ANTIGEN	P61769				GO:0001895, GO:0001916, GO:0002237, GO:0002376, GO:0002474, GO:0002479, GO:0002480, GO:0002481, GO:0002726, GO:0006826, GO:0006955, GO:0010977, GO:0019885, GO:0032092, GO:0033077, GO:0033216, GO:0042026, GO:0042493, GO:0043312, GO:0044267, GO:0045087, GO:0045646, GO:0046686, GO:0048260, GO:0050690, GO:0050776, GO:0055072, GO:0060333, GO:0071281, GO:0071283, GO:1900121, GO:1900122, GO:1904434, GO:…	GO:0000139, GO:0005576, GO:0005615, GO:0005788, GO:0005794, GO:0005829, GO:0005886, GO:0005925, GO:0009897, GO:0009986, GO:0012507, GO:0016020, GO:0030670, GO:0031901, GO:0031905, GO:0035580, GO:0042612, GO:0055038, GO:0070062, GO:1904724, GO:1990712	GO:0001948, GO:0005515, GO:0042802
1HHK	A	THE ANTIGENIC IDENTITY OF PEPTIDE(SLASH)MHC COMPLEXES: A COMPARISON OF THE CONFORMATION OF FIVE PEPTIDES PRESENTED BY HLA-A2	Homo sapiens	9606				Hominidae	275	2.5	HISTOCOMPATIBILITY ANTIGEN	P01892	PF00129 [1-179], PF07654 [194-266]	MHC_I, C1-set	Class I Histocompatibility antigen, domains alpha 1 and 2, Immunoglobulin C1-set domain
1HHK	B	THE ANTIGENIC IDENTITY OF PEPTIDE(SLASH)MHC COMPLEXES: A COMPARISON OF THE CONFORMATION OF FIVE PEPTIDES PRESENTED BY HLA-A2	Homo sapiens	9606				Hominidae	100	2.5	HISTOCOMPATIBILITY ANTIGEN	P61769	PF07654 [7-87]	C1-set	Immunoglobulin C1-set domain	GO:0001895, GO:0001916, GO:0002237, GO:0002376, GO:0002474, GO:0002479, GO:0002480, GO:0002481, GO:0002726, GO:0006826, GO:0006955, GO:0010977, GO:0019885, GO:0032092, GO:0033077, GO:0033216, GO:0042026, GO:0042493, GO:0043312, GO:0044267, GO:0045087, GO:0045646, GO:0046686, GO:0048260, GO:0050690, GO:0050776, GO:0055072, GO:0060333, GO:0071281, GO:0071283, GO:1900121, GO:1900122, GO:1904434, GO:…	GO:0000139, GO:0005576, GO:0005615, GO:0005788, GO:0005794, GO:0005829, GO:0005886, GO:0005925, GO:0009897, GO:0009986, GO:0012507, GO:0016020, GO:0030670, GO:0031901, GO:0031905, GO:0035580, GO:0042612, GO:0055038, GO:0070062, GO:1904724, GO:1990712	GO:0001948, GO:0005515, GO:0042802
1HHK	D	THE ANTIGENIC IDENTITY OF PEPTIDE(SLASH)MHC COMPLEXES: A COMPARISON OF THE CONFORMATION OF FIVE PEPTIDES PRESENTED BY HLA-A2	Homo sapiens	9606				Hominidae	275	2.5	HISTOCOMPATIBILITY ANTIGEN	P01892
1HHK	E	THE ANTIGENIC IDENTITY OF PEPTIDE(SLASH)MHC COMPLEXES: A COMPARISON OF THE CONFORMATION OF FIVE PEPTIDES PRESENTED BY HLA-A2	Homo sapiens	9606				Hominidae	100	2.5	HISTOCOMPATIBILITY ANTIGEN	P61769				GO:0001895, GO:0001916, GO:0002237, GO:0002376, GO:0002474, GO:0002479, GO:0002480, GO:0002481, GO:0002726, GO:0006826, GO:0006955, GO:0010977, GO:0019885, GO:0032092, GO:0033077, GO:0033216, GO:0042026, GO:0042493, GO:0043312, GO:0044267, GO:0045087, GO:0045646, GO:0046686, GO:0048260, GO:0050690, GO:0050776, GO:0055072, GO:0060333, GO:0071281, GO:0071283, GO:1900121, GO:1900122, GO:1904434, GO:…	GO:0000139, GO:0005576, GO:0005615, GO:0005788, GO:0005794, GO:0005829, GO:0005886, GO:0005925, GO:0009897, GO:0009986, GO:0012507, GO:0016020, GO:0030670, GO:0031901, GO:0031905, GO:0035580, GO:0042612, GO:0055038, GO:0070062, GO:1904724, GO:1990712	GO:0001948, GO:0005515, GO:0042802
1HOC	A	THE THREE-DIMENSIONAL STRUCTURE OF H-2DB AT 2.4 ANGSTROMS RESOLUTION: IMPLICATIONS FOR ANTIGEN-DETERMINANT SELECTION	Mus musculus	10090				Muridae	272	2.4	HISTOCOMPATIBILITY ANTIGEN	P01899	PF00129 [2-179], PF07654 [196-266]	MHC_I, C1-set	Class I Histocompatibility antigen, domains alpha 1 and 2, Immunoglobulin C1-set domain
1HOC	B	THE THREE-DIMENSIONAL STRUCTURE OF H-2DB AT 2.4 ANGSTROMS RESOLUTION: IMPLICATIONS FOR ANTIGEN-DETERMINANT SELECTION	Mus musculus	10090				Muridae	99	2.4	HISTOCOMPATIBILITY ANTIGEN	P01887	PF07654 [7-86]	C1-set	Immunoglobulin C1-set domain	GO:0001895, GO:0001916, GO:0002237, GO:0002376, GO:0002474, GO:0002481, GO:0002726, GO:0006826, GO:0006955, GO:0006968, GO:0010977, GO:0019885, GO:0032092, GO:0033077, GO:0033216, GO:0042026, GO:0042493, GO:0045646, GO:0046686, GO:0048260, GO:0055072, GO:0071281, GO:0071283, GO:1900121, GO:1900122, GO:1904434, GO:1904437, GO:1904440	GO:0005576, GO:0005615, GO:0005794, GO:0005829, GO:0005886, GO:0005925, GO:0009897, GO:0016020, GO:0030670, GO:0042612, GO:0070062, GO:1990712	GO:0001948, GO:0005515, GO:0042802
1HYS	B	CRYSTAL STRUCTURE OF HIV-1 REVERSE TRANSCRIPTASE IN COMPLEX WITH A POLYPURINE TRACT RNA:DNA	Human immunodeficiency virus 1	11676	6	●	ssRNA-RT	Retroviridae	425	3	TRANSFERASE/DNA-RNA HYBRID	P03366	PF00078 [63-232], PF06817 [242-303], PF06815 [318-419]	RVT_1, RVT_thumb, RVT_connect	Reverse transcriptase (RNA-dependent DNA polymerase), Reverse transcriptase thumb domain, Reverse transcriptase connection domain	GO:0006278		GO:0003964
1HYS	A	CRYSTAL STRUCTURE OF HIV-1 REVERSE TRANSCRIPTASE IN COMPLEX WITH A POLYPURINE TRACT RNA:DNA	Human immunodeficiency virus 1	11676	6	●	ssRNA-RT	Retroviridae	553	3	TRANSFERASE/DNA-RNA HYBRID	P03366	PF00078 [63-232], PF06817 [242-303], PF06815 [318-419], PF00075 [438-552]	RVT_1, RVT_thumb, RVT_connect, RNase_H	Reverse transcriptase (RNA-dependent DNA polymerase), Reverse transcriptase thumb domain, Reverse transcriptase connection domain, RNase H	GO:0006278		GO:0003676, GO:0003964, GO:0004523
1HYS	D	CRYSTAL STRUCTURE OF HIV-1 REVERSE TRANSCRIPTASE IN COMPLEX WITH A POLYPURINE TRACT RNA:DNA	Mus musculus	10090				Muridae	220	3	TRANSFERASE/DNA-RNA HYBRID		PF07686 [12-121], PF07654 [131-211]	V-set, C1-set	Immunoglobulin V-set domain, Immunoglobulin C1-set domain
1HYS	C	CRYSTAL STRUCTURE OF HIV-1 REVERSE TRANSCRIPTASE IN COMPLEX WITH A POLYPURINE TRACT RNA:DNA	Mus musculus	10090				Muridae	214	3	TRANSFERASE/DNA-RNA HYBRID		PF07686 [6-106], PF07654 [115-200]	V-set, C1-set	Immunoglobulin V-set domain, Immunoglobulin C1-set domain
1I1R	B	CRYSTAL STRUCTURE OF A CYTOKINE/RECEPTOR COMPLEX	Human gammaherpesvirus 8	37296	1	●	dsDNA	Herpesviridae	181	2.4	CYTOKINE	Q98823	PF00489 [15-166]	IL6	Interleukin-6/G-CSF/MGF family	GO:0006955	GO:0005576	GO:0005125, GO:0005138
1I1R	A	CRYSTAL STRUCTURE OF A CYTOKINE/RECEPTOR COMPLEX	Homo sapiens	9606				Hominidae	303	2.4	CYTOKINE	P40189	PF06328 [5-90], PF09240 [109-193], PF00041 [202-289]	Lep_receptor_Ig, IL6Ra-bind, fn3	Ig-like C2-type domain, Interleukin-6 receptor alpha chain, binding, Fibronectin type III domain
1I4E	B	CRYSTAL STRUCTURE OF THE CASPASE-8/P35 COMPLEX	Homo sapiens	9606				Hominidae	258	3	APOPTOSIS/HYDROLASE	Q14790	PF00656 [2234-2476]	Peptidase_C14	Caspase domain	GO:0006508		GO:0004197, GO:0008234
1I4E	A	CRYSTAL STRUCTURE OF THE CASPASE-8/P35 COMPLEX	Autographa californica multiple nucleopolyhedrovirus	307456	1	●	dsDNA	Baculoviridae	299	3	APOPTOSIS/HYDROLASE	P08160	PF02331 [2-295]	P35	Apoptosis preventing protein	GO:0010466, GO:0010951, GO:0016032, GO:0019050, GO:0039526, GO:0039650, GO:0043066, GO:0043154, GO:1900369		GO:0004869, GO:0030414, GO:0043027
1IM3	A	Crystal Structure of the human cytomegalovirus protein US2 bound to the MHC class I molecule HLA-A2/tax	Homo sapiens	9606				Hominidae	275	2.2	Viral protein/Immune system	P01892	PF00129 [1-179], PF07654 [194-266]	MHC_I, C1-set	Class I Histocompatibility antigen, domains alpha 1 and 2, Immunoglobulin C1-set domain
1IM3	D	Crystal Structure of the human cytomegalovirus protein US2 bound to the MHC class I molecule HLA-A2/tax	Human betaherpesvirus 5	10359	1	●	dsDNA	Herpesviridae	95	2.2	Viral protein/Immune system	P09713	PF05963 [43-137]	Cytomega_US3	Cytomegalovirus US3 protein	GO:0030683, GO:0046776	GO:0044165	GO:0042288
1IM3	B	Crystal Structure of the human cytomegalovirus protein US2 bound to the MHC class I molecule HLA-A2/tax	Homo sapiens	9606				Hominidae	100	2.2	Viral protein/Immune system	P61769	PF07654 [7-87]	C1-set	Immunoglobulin C1-set domain	GO:0001895, GO:0001916, GO:0002237, GO:0002376, GO:0002474, GO:0002479, GO:0002480, GO:0002481, GO:0002726, GO:0006826, GO:0006955, GO:0010977, GO:0019885, GO:0032092, GO:0033077, GO:0033216, GO:0042026, GO:0042493, GO:0043312, GO:0044267, GO:0045087, GO:0045646, GO:0046686, GO:0048260, GO:0050690, GO:0050776, GO:0055072, GO:0060333, GO:0071281, GO:0071283, GO:1900121, GO:1900122, GO:1904434, GO:…	GO:0000139, GO:0005576, GO:0005615, GO:0005788, GO:0005794, GO:0005829, GO:0005886, GO:0005925, GO:0009897, GO:0009986, GO:0012507, GO:0016020, GO:0030670, GO:0031901, GO:0031905, GO:0035580, GO:0042612, GO:0055038, GO:0070062, GO:1904724, GO:1990712	GO:0001948, GO:0005515, GO:0042802
1IM3	H	Crystal Structure of the human cytomegalovirus protein US2 bound to the MHC class I molecule HLA-A2/tax	Human betaherpesvirus 5	10359	1	●	dsDNA	Herpesviridae	95	2.2	Viral protein/Immune system	P09713				GO:0030683, GO:0046776	GO:0044165	GO:0042288
1IM3	L	Crystal Structure of the human cytomegalovirus protein US2 bound to the MHC class I molecule HLA-A2/tax	Human betaherpesvirus 5	10359	1	●	dsDNA	Herpesviridae	95	2.2	Viral protein/Immune system	P09713				GO:0030683, GO:0046776	GO:0044165	GO:0042288
1IM3	P	Crystal Structure of the human cytomegalovirus protein US2 bound to the MHC class I molecule HLA-A2/tax	Human betaherpesvirus 5	10359	1	●	dsDNA	Herpesviridae	95	2.2	Viral protein/Immune system	P09713				GO:0030683, GO:0046776	GO:0044165	GO:0042288
1IM3	E	Crystal Structure of the human cytomegalovirus protein US2 bound to the MHC class I molecule HLA-A2/tax	Homo sapiens	9606				Hominidae	275	2.2	Viral protein/Immune system	P01892
1IM3	I	Crystal Structure of the human cytomegalovirus protein US2 bound to the MHC class I molecule HLA-A2/tax	Homo sapiens	9606				Hominidae	275	2.2	Viral protein/Immune system	P01892
1IM3	M	Crystal Structure of the human cytomegalovirus protein US2 bound to the MHC class I molecule HLA-A2/tax	Homo sapiens	9606				Hominidae	275	2.2	Viral protein/Immune system	P01892
1IM3	F	Crystal Structure of the human cytomegalovirus protein US2 bound to the MHC class I molecule HLA-A2/tax	Homo sapiens	9606				Hominidae	100	2.2	Viral protein/Immune system	P61769				GO:0001895, GO:0001916, GO:0002237, GO:0002376, GO:0002474, GO:0002479, GO:0002480, GO:0002481, GO:0002726, GO:0006826, GO:0006955, GO:0010977, GO:0019885, GO:0032092, GO:0033077, GO:0033216, GO:0042026, GO:0042493, GO:0043312, GO:0044267, GO:0045087, GO:0045646, GO:0046686, GO:0048260, GO:0050690, GO:0050776, GO:0055072, GO:0060333, GO:0071281, GO:0071283, GO:1900121, GO:1900122, GO:1904434, GO:…	GO:0000139, GO:0005576, GO:0005615, GO:0005788, GO:0005794, GO:0005829, GO:0005886, GO:0005925, GO:0009897, GO:0009986, GO:0012507, GO:0016020, GO:0030670, GO:0031901, GO:0031905, GO:0035580, GO:0042612, GO:0055038, GO:0070062, GO:1904724, GO:1990712	GO:0001948, GO:0005515, GO:0042802
1IM3	J	Crystal Structure of the human cytomegalovirus protein US2 bound to the MHC class I molecule HLA-A2/tax	Homo sapiens	9606				Hominidae	100	2.2	Viral protein/Immune system	P61769				GO:0001895, GO:0001916, GO:0002237, GO:0002376, GO:0002474, GO:0002479, GO:0002480, GO:0002481, GO:0002726, GO:0006826, GO:0006955, GO:0010977, GO:0019885, GO:0032092, GO:0033077, GO:0033216, GO:0042026, GO:0042493, GO:0043312, GO:0044267, GO:0045087, GO:0045646, GO:0046686, GO:0048260, GO:0050690, GO:0050776, GO:0055072, GO:0060333, GO:0071281, GO:0071283, GO:1900121, GO:1900122, GO:1904434, GO:…	GO:0000139, GO:0005576, GO:0005615, GO:0005788, GO:0005794, GO:0005829, GO:0005886, GO:0005925, GO:0009897, GO:0009986, GO:0012507, GO:0016020, GO:0030670, GO:0031901, GO:0031905, GO:0035580, GO:0042612, GO:0055038, GO:0070062, GO:1904724, GO:1990712	GO:0001948, GO:0005515, GO:0042802
1IM3	N	Crystal Structure of the human cytomegalovirus protein US2 bound to the MHC class I molecule HLA-A2/tax	Homo sapiens	9606				Hominidae	100	2.2	Viral protein/Immune system	P61769				GO:0001895, GO:0001916, GO:0002237, GO:0002376, GO:0002474, GO:0002479, GO:0002480, GO:0002481, GO:0002726, GO:0006826, GO:0006955, GO:0010977, GO:0019885, GO:0032092, GO:0033077, GO:0033216, GO:0042026, GO:0042493, GO:0043312, GO:0044267, GO:0045087, GO:0045646, GO:0046686, GO:0048260, GO:0050690, GO:0050776, GO:0055072, GO:0060333, GO:0071281, GO:0071283, GO:1900121, GO:1900122, GO:1904434, GO:…	GO:0000139, GO:0005576, GO:0005615, GO:0005788, GO:0005794, GO:0005829, GO:0005886, GO:0005925, GO:0009897, GO:0009986, GO:0012507, GO:0016020, GO:0030670, GO:0031901, GO:0031905, GO:0035580, GO:0042612, GO:0055038, GO:0070062, GO:1904724, GO:1990712	GO:0001948, GO:0005515, GO:0042802
1J5O	B	CRYSTAL STRUCTURE OF MET184ILE MUTANT OF HIV-1 REVERSE TRANSCRIPTASE IN COMPLEX WITH DOUBLE STRANDED DNA TEMPLATE-PRIMER	Human immunodeficiency virus 1	11676	6	●	ssRNA-RT	Retroviridae	430	3.5	TRANSFERASE/IMMUNE SYSTEM/DNA	P03366	PF00078 [63-232], PF06817 [242-303], PF06815 [318-419]	RVT_1, RVT_thumb, RVT_connect	Reverse transcriptase (RNA-dependent DNA polymerase), Reverse transcriptase thumb domain, Reverse transcriptase connection domain	GO:0006278		GO:0003964
1J5O	A	CRYSTAL STRUCTURE OF MET184ILE MUTANT OF HIV-1 REVERSE TRANSCRIPTASE IN COMPLEX WITH DOUBLE STRANDED DNA TEMPLATE-PRIMER	Human immunodeficiency virus 1	11676	6	●	ssRNA-RT	Retroviridae	558	3.5	TRANSFERASE/IMMUNE SYSTEM/DNA	P03366	PF00078 [63-232], PF06817 [242-303], PF06815 [318-419], PF00075 [438-556]	RVT_1, RVT_thumb, RVT_connect, RNase_H	Reverse transcriptase (RNA-dependent DNA polymerase), Reverse transcriptase thumb domain, Reverse transcriptase connection domain, RNase H	GO:0006278		GO:0003676, GO:0003964, GO:0004523
1J5O	H	CRYSTAL STRUCTURE OF MET184ILE MUTANT OF HIV-1 REVERSE TRANSCRIPTASE IN COMPLEX WITH DOUBLE STRANDED DNA TEMPLATE-PRIMER	Mus musculus	10090				Muridae	220	3.5	TRANSFERASE/IMMUNE SYSTEM/DNA		PF07686 [12-121], PF07654 [131-211]	V-set, C1-set	Immunoglobulin V-set domain, Immunoglobulin C1-set domain
1J5O	L	CRYSTAL STRUCTURE OF MET184ILE MUTANT OF HIV-1 REVERSE TRANSCRIPTASE IN COMPLEX WITH DOUBLE STRANDED DNA TEMPLATE-PRIMER	Mus musculus	10090				Muridae	214	3.5	TRANSFERASE/IMMUNE SYSTEM/DNA		PF07686 [6-106], PF07654 [115-200]	V-set, C1-set	Immunoglobulin V-set domain, Immunoglobulin C1-set domain
1J8H	B	Crystal Structure of a Complex of a Human alpha/beta-T cell Receptor, Influenza HA Antigen Peptide, and MHC Class II Molecule, HLA-DR4	Homo sapiens	9606				Hominidae	192	2.4	IMMUNE SYSTEM	P13760	PF00969 [14-86], PF07654 [99-179]	MHC_II_beta, C1-set	Class II histocompatibility antigen, beta domain, Immunoglobulin C1-set domain	GO:0006955, GO:0019882	GO:0016020, GO:0042613
1J8H	A	Crystal Structure of a Complex of a Human alpha/beta-T cell Receptor, Influenza HA Antigen Peptide, and MHC Class II Molecule, HLA-DR4	Homo sapiens	9606				Hominidae	181	2.4	IMMUNE SYSTEM	P01903	PF00993 [4-81], PF07654 [89-170]	MHC_II_alpha, C1-set	Class II histocompatibility antigen, alpha domain, Immunoglobulin C1-set domain	GO:0006955, GO:0019882	GO:0016020, GO:0042613
1J8H	E	Crystal Structure of a Complex of a Human alpha/beta-T cell Receptor, Influenza HA Antigen Peptide, and MHC Class II Molecule, HLA-DR4	Homo sapiens	9606				Hominidae	246	2.4	IMMUNE SYSTEM	P01850	PF07686 [6-116], PF07654 [128-219]	V-set, C1-set	Immunoglobulin V-set domain, Immunoglobulin C1-set domain
1J8H	D	Crystal Structure of a Complex of a Human alpha/beta-T cell Receptor, Influenza HA Antigen Peptide, and MHC Class II Molecule, HLA-DR4	Homo sapiens	9606				Hominidae	212	2.4	IMMUNE SYSTEM	P01848	PF07686 [9-114], PF09291 [123-195]	V-set, DUF1968	Immunoglobulin V-set domain, Domain of unknown function (DUF1968)
1JEW	2	CRYO-EM STRUCTURE OF COXSACKIEVIRUS B3(M STRAIN) WITH ITS CELLULAR RECEPTOR, COXSACKIEVIRUS AND ADENOVIRUS RECEPTOR (CAR).	Enterovirus B	138949	4	●	ssRNA+	Picornaviridae	263	22	Virus/Receptor	Q66282	PF00073 [24-233]	Rhv	picornavirus capsid protein		GO:0019028	GO:0005198
1JEW	3	CRYO-EM STRUCTURE OF COXSACKIEVIRUS B3(M STRAIN) WITH ITS CELLULAR RECEPTOR, COXSACKIEVIRUS AND ADENOVIRUS RECEPTOR (CAR).	Enterovirus B	138949	4	●	ssRNA+	Picornaviridae	238	22	Virus/Receptor	Q66282	PF00073 [30-194]	Rhv	picornavirus capsid protein		GO:0019028	GO:0005198
1JEW	1	CRYO-EM STRUCTURE OF COXSACKIEVIRUS B3(M STRAIN) WITH ITS CELLULAR RECEPTOR, COXSACKIEVIRUS AND ADENOVIRUS RECEPTOR (CAR).	Enterovirus B	138949	4	●	ssRNA+	Picornaviridae	281	22	Virus/Receptor	Q66282	PF00073 [45-211]	Rhv	picornavirus capsid protein		GO:0019028	GO:0005198
1JEW	4	CRYO-EM STRUCTURE OF COXSACKIEVIRUS B3(M STRAIN) WITH ITS CELLULAR RECEPTOR, COXSACKIEVIRUS AND ADENOVIRUS RECEPTOR (CAR).	Enterovirus B	138949	4	●	ssRNA+	Picornaviridae	68	22	Virus/Receptor	Q66282	PF02226 [2-56]	Pico_P1A	Picornavirus coat protein (VP4)		GO:0019028	GO:0005198
1JEW	R	CRYO-EM STRUCTURE OF COXSACKIEVIRUS B3(M STRAIN) WITH ITS CELLULAR RECEPTOR, COXSACKIEVIRUS AND ADENOVIRUS RECEPTOR (CAR).	Homo sapiens	9606				Hominidae	120	22	Virus/Receptor	P78310	PF07686 [26-140]	V-set	Immunoglobulin V-set domain
1JMA	B	CRYSTAL STRUCTURE OF THE HERPES SIMPLEX VIRUS GLYCOPROTEIN D BOUND TO THE CELLULAR RECEPTOR HVEA/HVEM	Human alphaherpesvirus 1	10298	1	●	dsDNA	Herpesviridae	167	2.65	Viral protein	Q92956	PF00020 [40-81]	TNFR_c6	TNFR/NGFR cysteine-rich region
1JMA	A	CRYSTAL STRUCTURE OF THE HERPES SIMPLEX VIRUS GLYCOPROTEIN D BOUND TO THE CELLULAR RECEPTOR HVEA/HVEM	Homo sapiens	9606				Hominidae	290	2.65	Viral protein	P57083	PF01537 [57-181]	Herpes_glycop_D	Herpesvirus glycoprotein D/GG/GX domain		GO:0016021
1JOW	B	Crystal structure of a complex of human CDK6 and a viral cyclin	Homo sapiens	9606				Hominidae	308	3.1	CELL CYCLE/TRANSFERASE	Q00534	PF00069 [13-300]	Pkinase	Protein kinase domain	GO:0000082, GO:0000122, GO:0001954, GO:0002244, GO:0003323, GO:0006468, GO:0007049, GO:0007050, GO:0007165, GO:0007219, GO:0008285, GO:0009615, GO:0010389, GO:0010468, GO:0010628, GO:0014002, GO:0016310, GO:0021542, GO:0021670, GO:0030097, GO:0030154, GO:0033077, GO:0042063, GO:0043697, GO:0045596, GO:0045638, GO:0045646, GO:0045656, GO:0045668, GO:0045786, GO:0048146, GO:0048699, GO:0050680, GO:…	GO:0000307, GO:0001726, GO:0005634, GO:0005654, GO:0005737, GO:0005813, GO:0005815, GO:0005829, GO:0005856, GO:0042995, GO:0097132	GO:0000166, GO:0004672, GO:0004674, GO:0004693, GO:0005515, GO:0005524, GO:0016301, GO:0016740, GO:0030332, GO:0098770
1JOW	A	Crystal structure of a complex of human CDK6 and a viral cyclin	Saimiriine gammaherpesvirus 2	10381	1	●	dsDNA	Herpesviridae	254	3.1	CELL CYCLE/TRANSFERASE	Q01043	PF00134 [32-147], PF09241 [149-254]	Cyclin_N, Herp-Cyclin	Cyclin, N-terminal domain, Herpesviridae viral cyclin	GO:0007049, GO:0016032, GO:0051301, GO:0060153
1KAC	A	KNOB DOMAIN FROM ADENOVIRUS SEROTYPE 12 IN COMPLEX WITH DOMAIN 1 OF ITS CELLULAR RECEPTOR CAR	Human mastadenovirus A	129875	1	●	dsDNA	Adenoviridae	185	2.6	Viral protein/receptor	P36711	PF00541 [410-583]	Adeno_knob	Adenoviral fibre protein (knob domain)	GO:0007155, GO:0019058, GO:0019062	GO:0019028
1KAC	B	KNOB DOMAIN FROM ADENOVIRUS SEROTYPE 12 IN COMPLEX WITH DOMAIN 1 OF ITS CELLULAR RECEPTOR CAR	Homo sapiens	9606				Hominidae	124	2.6	Viral protein/receptor	P78310	PF07686 [26-140]	V-set	Immunoglobulin V-set domain
1KEN	B	INFLUENZA VIRUS HEMAGGLUTININ COMPLEXED WITH AN ANTIBODY THAT PREVENTS THE HEMAGGLUTININ LOW PH FUSOGENIC TRANSITION	Influenza A virus	11320	5	●	ssRNA-	Orthomyxoviridae	175	3.5	Viral protein/Immune system	P03437	PF00509 [1-174]	Hemagglutinin	Haemagglutinin	GO:0019064	GO:0019031	GO:0046789
1KEN	A	INFLUENZA VIRUS HEMAGGLUTININ COMPLEXED WITH AN ANTIBODY THAT PREVENTS THE HEMAGGLUTININ LOW PH FUSOGENIC TRANSITION	Influenza A virus	11320	5	●	ssRNA-	Orthomyxoviridae	328	3.5	Viral protein/Immune system	P03438	PF00509 [13-327]	Hemagglutinin	Haemagglutinin	GO:0019064	GO:0019031	GO:0046789
1KEN	L	INFLUENZA VIRUS HEMAGGLUTININ COMPLEXED WITH AN ANTIBODY THAT PREVENTS THE HEMAGGLUTININ LOW PH FUSOGENIC TRANSITION	Mus musculus	10090				Muridae	213	3.5	Viral protein/Immune system	P01837	PF07686 [6-107], PF07654 [116-201]	V-set, C1-set	Immunoglobulin V-set domain, Immunoglobulin C1-set domain	GO:0006910, GO:0006911, GO:0006958, GO:0030183, GO:0042742, GO:0045087, GO:0050853, GO:0050871	GO:0005886, GO:0009897, GO:0042571, GO:0072562	GO:0003823, GO:0034987
1KEN	H	INFLUENZA VIRUS HEMAGGLUTININ COMPLEXED WITH AN ANTIBODY THAT PREVENTS THE HEMAGGLUTININ LOW PH FUSOGENIC TRANSITION	Mus musculus	10090				Muridae	221	3.5	Viral protein/Immune system	P01869	PF07686 [8-118], PF07654 [128-208]	V-set, C1-set	Immunoglobulin V-set domain, Immunoglobulin C1-set domain
1KEN	U	INFLUENZA VIRUS HEMAGGLUTININ COMPLEXED WITH AN ANTIBODY THAT PREVENTS THE HEMAGGLUTININ LOW PH FUSOGENIC TRANSITION	Mus musculus	10090				Muridae	213	3.5	Viral protein/Immune system	P01837				GO:0006910, GO:0006911, GO:0006958, GO:0030183, GO:0042742, GO:0045087, GO:0050853, GO:0050871	GO:0005886, GO:0009897, GO:0042571, GO:0072562	GO:0003823, GO:0034987
1KEN	T	INFLUENZA VIRUS HEMAGGLUTININ COMPLEXED WITH AN ANTIBODY THAT PREVENTS THE HEMAGGLUTININ LOW PH FUSOGENIC TRANSITION	Mus musculus	10090				Muridae	221	3.5	Viral protein/Immune system	P01869
1KEN	D	INFLUENZA VIRUS HEMAGGLUTININ COMPLEXED WITH AN ANTIBODY THAT PREVENTS THE HEMAGGLUTININ LOW PH FUSOGENIC TRANSITION	Influenza A virus	11320	5	●	ssRNA-	Orthomyxoviridae	175	3.5	Viral protein/Immune system	P03437				GO:0019064	GO:0019031	GO:0046789
1KEN	F	INFLUENZA VIRUS HEMAGGLUTININ COMPLEXED WITH AN ANTIBODY THAT PREVENTS THE HEMAGGLUTININ LOW PH FUSOGENIC TRANSITION	Influenza A virus	11320	5	●	ssRNA-	Orthomyxoviridae	175	3.5	Viral protein/Immune system	P03437				GO:0019064	GO:0019031	GO:0046789
1KEN	C	INFLUENZA VIRUS HEMAGGLUTININ COMPLEXED WITH AN ANTIBODY THAT PREVENTS THE HEMAGGLUTININ LOW PH FUSOGENIC TRANSITION	Influenza A virus	11320	5	●	ssRNA-	Orthomyxoviridae	328	3.5	Viral protein/Immune system	P03438				GO:0019064	GO:0019031	GO:0046789
1KEN	E	INFLUENZA VIRUS HEMAGGLUTININ COMPLEXED WITH AN ANTIBODY THAT PREVENTS THE HEMAGGLUTININ LOW PH FUSOGENIC TRANSITION	Influenza A virus	11320	5	●	ssRNA-	Orthomyxoviridae	328	3.5	Viral protein/Immune system	P03438				GO:0019064	GO:0019031	GO:0046789
1KG0	B	Structure of the Epstein-Barr Virus gp42 Protein Bound to the MHC class II Receptor HLA-DR1	Homo sapiens	9606				Hominidae	188	2.65	Viral protein/Immune system	P04229	PF00969 [14-86], PF07654 [99-179]	MHC_II_beta, C1-set	Class II histocompatibility antigen, beta domain, Immunoglobulin C1-set domain	GO:0006955, GO:0019882	GO:0016020, GO:0042613
1KG0	A	Structure of the Epstein-Barr Virus gp42 Protein Bound to the MHC class II Receptor HLA-DR1	Homo sapiens	9606				Hominidae	180	2.65	Viral protein/Immune system	P01903	PF00993 [4-81], PF07654 [89-170]	MHC_II_alpha, C1-set	Class II histocompatibility antigen, alpha domain, Immunoglobulin C1-set domain	GO:0006955, GO:0019882	GO:0016020, GO:0042613
1KG0	C	Structure of the Epstein-Barr Virus gp42 Protein Bound to the MHC class II Receptor HLA-DR1	Human gammaherpesvirus 4	10376	1	●	dsDNA	Herpesviridae	136	2.65	Viral protein/Immune system	P03205
1LD4	A	Placement of the Structural Proteins in Sindbis Virus	Sindbis virus	11034	4	●	ssRNA+	Togaviridae	264	11.4	Virus	P03316	PF00944 [1114-1264]	Peptidase_S3	Alphavirus core protein	GO:0006508		GO:0004252
1LD4	M	Placement of the Structural Proteins in Sindbis Virus	Sindbis virus	11034	4	●	ssRNA+	Togaviridae	439	11.4	Virus	P03316	PF01589 [1001-1380]	Alpha_E1_glycop	Alphavirus E1 glycoprotein		GO:0019028, GO:0055036	GO:0004252, GO:0046983
1LD4	E	Placement of the Structural Proteins in Sindbis Virus	Saccharomyces cerevisiae	4932				Saccharomycetaceae	57	11.4	Virus	P03069	PF07716 [1150-1176]	bZIP_2	Basic region leucine zipper	GO:0006355		GO:0003700
1LD4	F	Placement of the Structural Proteins in Sindbis Virus	Saccharomyces cerevisiae	4932				Saccharomycetaceae	57	11.4	Virus	P03069				GO:0006355		GO:0003700
1LD4	G	Placement of the Structural Proteins in Sindbis Virus	Saccharomyces cerevisiae	4932				Saccharomycetaceae	57	11.4	Virus	P03069				GO:0006355		GO:0003700
1LD4	H	Placement of the Structural Proteins in Sindbis Virus	Saccharomyces cerevisiae	4932				Saccharomycetaceae	57	11.4	Virus	P03069				GO:0006355		GO:0003700
1LD4	I	Placement of the Structural Proteins in Sindbis Virus	Saccharomyces cerevisiae	4932				Saccharomycetaceae	57	11.4	Virus	P03069				GO:0006355		GO:0003700
1LD4	J	Placement of the Structural Proteins in Sindbis Virus	Saccharomyces cerevisiae	4932				Saccharomycetaceae	57	11.4	Virus	P03069				GO:0006355		GO:0003700
1LD4	K	Placement of the Structural Proteins in Sindbis Virus	Saccharomyces cerevisiae	4932				Saccharomycetaceae	57	11.4	Virus	P03069				GO:0006355		GO:0003700
1LD4	L	Placement of the Structural Proteins in Sindbis Virus	Saccharomyces cerevisiae	4932				Saccharomycetaceae	57	11.4	Virus	P03069				GO:0006355		GO:0003700
1LD4	B	Placement of the Structural Proteins in Sindbis Virus	Sindbis virus	11034	4	●	ssRNA+	Togaviridae	264	11.4	Virus	P03316				GO:0006508		GO:0004252
1LD4	C	Placement of the Structural Proteins in Sindbis Virus	Sindbis virus	11034	4	●	ssRNA+	Togaviridae	264	11.4	Virus	P03316				GO:0006508		GO:0004252
1LD4	D	Placement of the Structural Proteins in Sindbis Virus	Sindbis virus	11034	4	●	ssRNA+	Togaviridae	264	11.4	Virus	P03316				GO:0006508		GO:0004252
1LD4	N	Placement of the Structural Proteins in Sindbis Virus	Sindbis virus	11034	4	●	ssRNA+	Togaviridae	439	11.4	Virus	P03316					GO:0019028, GO:0055036	GO:0004252, GO:0046983
1LD4	O	Placement of the Structural Proteins in Sindbis Virus	Sindbis virus	11034	4	●	ssRNA+	Togaviridae	439	11.4	Virus	P03316					GO:0019028, GO:0055036	GO:0004252, GO:0046983
1LD4	P	Placement of the Structural Proteins in Sindbis Virus	Sindbis virus	11034	4	●	ssRNA+	Togaviridae	439	11.4	Virus	P03316					GO:0019028, GO:0055036	GO:0004252, GO:0046983
1LQG	A	ESCHERICHIA COLI URACIL-DNA GLYCOSYLASE COMPLEX WITH URACIL-DNA GLYCOSYLASE INHIBITOR PROTEIN	Escherichia coli	562				Enterobacteriaceae	229	2.9	HYDROLASE/HYDROLASE INHIBITOR	P12295	PF03167 [55-209]	UDG	Uracil DNA glycosylase superfamily	GO:0006281, GO:0006284, GO:0006974, GO:0097510	GO:0005634, GO:0005737, GO:0005739	GO:0004844, GO:0005515, GO:0016787, GO:0016799
1LQG	B	ESCHERICHIA COLI URACIL-DNA GLYCOSYLASE COMPLEX WITH URACIL-DNA GLYCOSYLASE INHIBITOR PROTEIN	Escherichia coli	562				Enterobacteriaceae	229	2.9	HYDROLASE/HYDROLASE INHIBITOR	P12295				GO:0006281, GO:0006284, GO:0006974, GO:0097510	GO:0005634, GO:0005737, GO:0005739	GO:0004844, GO:0005515, GO:0016787, GO:0016799
1LQG	C	ESCHERICHIA COLI URACIL-DNA GLYCOSYLASE COMPLEX WITH URACIL-DNA GLYCOSYLASE INHIBITOR PROTEIN	Bacillus phage PBS2	10684	1	●	dsDNA	Myoviridae	84	2.9	HYDROLASE/HYDROLASE INHIBITOR	P14739						GO:0005515
1LQG	D	ESCHERICHIA COLI URACIL-DNA GLYCOSYLASE COMPLEX WITH URACIL-DNA GLYCOSYLASE INHIBITOR PROTEIN	Bacillus phage PBS2	10684	1	●	dsDNA	Myoviridae	84	2.9	HYDROLASE/HYDROLASE INHIBITOR	P14739						GO:0005515
1LQM	A	ESCHERICHIA COLI URACIL-DNA GLYCOSYLASE COMPLEX WITH URACIL-DNA GLYCOSYLASE INHIBITOR PROTEIN	Escherichia coli	562				Enterobacteriaceae	229	3.2	HYDROLASE/HYDROLASE INHIBITOR	P12295	PF03167 [55-209]	UDG	Uracil DNA glycosylase superfamily	GO:0006281, GO:0006284, GO:0006974, GO:0097510	GO:0005634, GO:0005737, GO:0005739	GO:0004844, GO:0005515, GO:0016787, GO:0016799
1LQM	C	ESCHERICHIA COLI URACIL-DNA GLYCOSYLASE COMPLEX WITH URACIL-DNA GLYCOSYLASE INHIBITOR PROTEIN	Escherichia coli	562				Enterobacteriaceae	229	3.2	HYDROLASE/HYDROLASE INHIBITOR	P12295				GO:0006281, GO:0006284, GO:0006974, GO:0097510	GO:0005634, GO:0005737, GO:0005739	GO:0004844, GO:0005515, GO:0016787, GO:0016799
1LQM	E	ESCHERICHIA COLI URACIL-DNA GLYCOSYLASE COMPLEX WITH URACIL-DNA GLYCOSYLASE INHIBITOR PROTEIN	Escherichia coli	562				Enterobacteriaceae	229	3.2	HYDROLASE/HYDROLASE INHIBITOR	P12295				GO:0006281, GO:0006284, GO:0006974, GO:0097510	GO:0005634, GO:0005737, GO:0005739	GO:0004844, GO:0005515, GO:0016787, GO:0016799
1LQM	G	ESCHERICHIA COLI URACIL-DNA GLYCOSYLASE COMPLEX WITH URACIL-DNA GLYCOSYLASE INHIBITOR PROTEIN	Escherichia coli	562				Enterobacteriaceae	229	3.2	HYDROLASE/HYDROLASE INHIBITOR	P12295				GO:0006281, GO:0006284, GO:0006974, GO:0097510	GO:0005634, GO:0005737, GO:0005739	GO:0004844, GO:0005515, GO:0016787, GO:0016799
1LQM	B	ESCHERICHIA COLI URACIL-DNA GLYCOSYLASE COMPLEX WITH URACIL-DNA GLYCOSYLASE INHIBITOR PROTEIN	Bacillus phage PBS2	10684	1	●	dsDNA	Myoviridae	84	3.2	HYDROLASE/HYDROLASE INHIBITOR	P14739						GO:0005515
1LQM	D	ESCHERICHIA COLI URACIL-DNA GLYCOSYLASE COMPLEX WITH URACIL-DNA GLYCOSYLASE INHIBITOR PROTEIN	Bacillus phage PBS2	10684	1	●	dsDNA	Myoviridae	84	3.2	HYDROLASE/HYDROLASE INHIBITOR	P14739						GO:0005515
1LQM	F	ESCHERICHIA COLI URACIL-DNA GLYCOSYLASE COMPLEX WITH URACIL-DNA GLYCOSYLASE INHIBITOR PROTEIN	Bacillus phage PBS2	10684	1	●	dsDNA	Myoviridae	84	3.2	HYDROLASE/HYDROLASE INHIBITOR	P14739						GO:0005515
1LQM	H	ESCHERICHIA COLI URACIL-DNA GLYCOSYLASE COMPLEX WITH URACIL-DNA GLYCOSYLASE INHIBITOR PROTEIN	Bacillus phage PBS2	10684	1	●	dsDNA	Myoviridae	84	3.2	HYDROLASE/HYDROLASE INHIBITOR	P14739						GO:0005515
1LQS	L	CRYSTAL STRUCTURE OF HUMAN CYTOMEGALOVIRUS IL-10 BOUND TO SOLUBLE HUMAN IL-10R1	Human betaherpesvirus 5	10359	1	●	dsDNA	Herpesviridae	157	2.7	IMMUNE SYSTEM	P17150	PF00726 [8-154]	IL10	Interleukin 10	GO:0006955, GO:0016032, GO:0030683, GO:0039502, GO:0039503, GO:0039673	GO:0005576, GO:0005615	GO:0005125
1LQS	R	CRYSTAL STRUCTURE OF HUMAN CYTOMEGALOVIRUS IL-10 BOUND TO SOLUBLE HUMAN IL-10R1	Homo sapiens	9606				Hominidae	214	2.7	IMMUNE SYSTEM	Q13651	PF01108 [2-90], PF09294 [121-205]	Tissue_fac, Interfer-bind	Tissue factor, Interferon-alpha/beta receptor, fibronectin type III
1LQS	M	CRYSTAL STRUCTURE OF HUMAN CYTOMEGALOVIRUS IL-10 BOUND TO SOLUBLE HUMAN IL-10R1	Human betaherpesvirus 5	10359	1	●	dsDNA	Herpesviridae	157	2.7	IMMUNE SYSTEM	P17150				GO:0006955, GO:0016032, GO:0030683, GO:0039502, GO:0039503, GO:0039673	GO:0005576, GO:0005615	GO:0005125
1LQS	S	CRYSTAL STRUCTURE OF HUMAN CYTOMEGALOVIRUS IL-10 BOUND TO SOLUBLE HUMAN IL-10R1	Homo sapiens	9606				Hominidae	214	2.7	IMMUNE SYSTEM	Q13651
1M11	2	structural model of human decay-accelerating factor bound to echovirus 7 from cryo-electron microscopy	Enterovirus B	138949	4	●	ssRNA+	Picornaviridae	254	16	Virus/Receptor	Q914E0	PF00073 [24-231]	Rhv	picornavirus capsid protein		GO:0019028	GO:0005198
1M11	3	structural model of human decay-accelerating factor bound to echovirus 7 from cryo-electron microscopy	Enterovirus B	138949	4	●	ssRNA+	Picornaviridae	238	16	Virus/Receptor	Q914E0	PF00073 [29-194]	Rhv	picornavirus capsid protein		GO:0019028	GO:0005198
1M11	1	structural model of human decay-accelerating factor bound to echovirus 7 from cryo-electron microscopy	Enterovirus B	138949	4	●	ssRNA+	Picornaviridae	278	16	Virus/Receptor	Q914E0	PF00073 [45-214]	Rhv	picornavirus capsid protein		GO:0019028	GO:0005198
1M11	R	structural model of human decay-accelerating factor bound to echovirus 7 from cryo-electron microscopy	Homo sapiens	9606				Hominidae	243	16	Virus/Receptor	P08174	PF00084 [2-56], PF00084 [64-124], PF00084 [129-186], PF00084 [191-243]	Sushi, Sushi, Sushi, Sushi	Sushi repeat (SCR repeat), Sushi repeat (SCR repeat), Sushi repeat (SCR repeat), Sushi repeat (SCR repeat)
1M4P	A	Structure of the Tsg101 UEV domain in complex with a HIV-1 PTAP 'late domain' peptide, DYANA Ensemble	Homo sapiens	9606				Hominidae	145		PEPTIDE BINDING PROTEIN	Q99816	PF05743 [22-141]	UEV	UEV domain	GO:0006464, GO:0015031
1M4Q	A	STRUCTURE OF THE TSG101 UEV DOMAIN IN COMPLEX WITH A HIV-1 PTAP 'LATE DOMAIN' PEPTIDE, CNS ENSEMBLE	Homo sapiens	9606				Hominidae	145		PEPTIDE BINDING PROTEIN	Q99816	PF05743 [22-141]	UEV	UEV domain	GO:0006464, GO:0015031
1M9C	A	X-ray crystal structure of Cyclophilin A/HIV-1 CA N-terminal domain (1-146) M-type Complex.	Homo sapiens	9606				Hominidae	165	2	Isomerase/Viral protein	P62937	PF00160 [8-162]	Pro_isomerase	Cyclophilin type peptidyl-prolyl cis-trans isomerase/CLD	GO:0000413, GO:0006278, GO:0006457, GO:0016032, GO:0019058, GO:0019061, GO:0019064, GO:0019068, GO:0019076, GO:0030182, GO:0030260, GO:0034389, GO:0043312, GO:0045069, GO:0045070, GO:0050714, GO:0050900, GO:0075713	GO:0005576, GO:0005615, GO:0005634, GO:0005737, GO:0005829, GO:0005925, GO:0016020, GO:0031982, GO:0034774, GO:0043209, GO:0070062, GO:1904813	GO:0003723, GO:0003755, GO:0005515, GO:0016018, GO:0016853, GO:0046790, GO:0051082
1M9C	C	X-ray crystal structure of Cyclophilin A/HIV-1 CA N-terminal domain (1-146) M-type Complex.	Human immunodeficiency virus 1	11676	6	●	ssRNA-RT	Retroviridae	146	2	Isomerase/Viral protein	Q72497	PF00607 [17-146]	Gag_p24	gag gene protein p24 (core nucleocapsid protein)	GO:0016032
1M9C	B	X-ray crystal structure of Cyclophilin A/HIV-1 CA N-terminal domain (1-146) M-type Complex.	Homo sapiens	9606				Hominidae	165	2	Isomerase/Viral protein	P62937				GO:0000413, GO:0006278, GO:0006457, GO:0016032, GO:0019058, GO:0019061, GO:0019064, GO:0019068, GO:0019076, GO:0030182, GO:0030260, GO:0034389, GO:0043312, GO:0045069, GO:0045070, GO:0050714, GO:0050900, GO:0075713	GO:0005576, GO:0005615, GO:0005634, GO:0005737, GO:0005829, GO:0005925, GO:0016020, GO:0031982, GO:0034774, GO:0043209, GO:0070062, GO:1904813	GO:0003723, GO:0003755, GO:0005515, GO:0016018, GO:0016853, GO:0046790, GO:0051082
1M9C	D	X-ray crystal structure of Cyclophilin A/HIV-1 CA N-terminal domain (1-146) M-type Complex.	Human immunodeficiency virus 1	11676	6	●	ssRNA-RT	Retroviridae	146	2	Isomerase/Viral protein	Q72497				GO:0016032
1M9D	A	X-ray crystal structure of Cyclophilin A/HIV-1 CA N-terminal domain (1-146) O-type chimera Complex.	Homo sapiens	9606				Hominidae	165	1.9	Isomerase/Viral protein	P62937	PF00160 [8-162]	Pro_isomerase	Cyclophilin type peptidyl-prolyl cis-trans isomerase/CLD	GO:0000413, GO:0006278, GO:0006457, GO:0016032, GO:0019058, GO:0019061, GO:0019064, GO:0019068, GO:0019076, GO:0030182, GO:0030260, GO:0034389, GO:0043312, GO:0045069, GO:0045070, GO:0050714, GO:0050900, GO:0075713	GO:0005576, GO:0005615, GO:0005634, GO:0005737, GO:0005829, GO:0005925, GO:0016020, GO:0031982, GO:0034774, GO:0043209, GO:0070062, GO:1904813	GO:0003723, GO:0003755, GO:0005515, GO:0016018, GO:0016853, GO:0046790, GO:0051082
1M9D	C	X-ray crystal structure of Cyclophilin A/HIV-1 CA N-terminal domain (1-146) O-type chimera Complex.	Human immunodeficiency virus 1	11676	6	●	ssRNA-RT	Retroviridae	146	1.9	Isomerase/Viral protein	P12497	PF00607 [17-146]	Gag_p24	gag gene protein p24 (core nucleocapsid protein)	GO:0016032
1M9D	B	X-ray crystal structure of Cyclophilin A/HIV-1 CA N-terminal domain (1-146) O-type chimera Complex.	Homo sapiens	9606				Hominidae	165	1.9	Isomerase/Viral protein	P62937				GO:0000413, GO:0006278, GO:0006457, GO:0016032, GO:0019058, GO:0019061, GO:0019064, GO:0019068, GO:0019076, GO:0030182, GO:0030260, GO:0034389, GO:0043312, GO:0045069, GO:0045070, GO:0050714, GO:0050900, GO:0075713	GO:0005576, GO:0005615, GO:0005634, GO:0005737, GO:0005829, GO:0005925, GO:0016020, GO:0031982, GO:0034774, GO:0043209, GO:0070062, GO:1904813	GO:0003723, GO:0003755, GO:0005515, GO:0016018, GO:0016853, GO:0046790, GO:0051082
1M9D	D	X-ray crystal structure of Cyclophilin A/HIV-1 CA N-terminal domain (1-146) O-type chimera Complex.	Human immunodeficiency virus 1	11676	6	●	ssRNA-RT	Retroviridae	146	1.9	Isomerase/Viral protein	P12497				GO:0016032
1M9E	A	X-ray crystal structure of Cyclophilin A/HIV-1 CA N-terminal domain (1-146) M-type H87A Complex.	Homo sapiens	9606				Hominidae	164	1.72	Isomerase/Viral protein	P62937	PF00160 [8-162]	Pro_isomerase	Cyclophilin type peptidyl-prolyl cis-trans isomerase/CLD	GO:0000413, GO:0006278, GO:0006457, GO:0016032, GO:0019058, GO:0019061, GO:0019064, GO:0019068, GO:0019076, GO:0030182, GO:0030260, GO:0034389, GO:0043312, GO:0045069, GO:0045070, GO:0050714, GO:0050900, GO:0075713	GO:0005576, GO:0005615, GO:0005634, GO:0005737, GO:0005829, GO:0005925, GO:0016020, GO:0031982, GO:0034774, GO:0043209, GO:0070062, GO:1904813	GO:0003723, GO:0003755, GO:0005515, GO:0016018, GO:0016853, GO:0046790, GO:0051082
1M9E	C	X-ray crystal structure of Cyclophilin A/HIV-1 CA N-terminal domain (1-146) M-type H87A Complex.	Human immunodeficiency virus 1	11676	6	●	ssRNA-RT	Retroviridae	146	1.72	Isomerase/Viral protein	Q72497	PF00607 [17-146]	Gag_p24	gag gene protein p24 (core nucleocapsid protein)	GO:0016032
1M9E	B	X-ray crystal structure of Cyclophilin A/HIV-1 CA N-terminal domain (1-146) M-type H87A Complex.	Homo sapiens	9606				Hominidae	164	1.72	Isomerase/Viral protein	P62937				GO:0000413, GO:0006278, GO:0006457, GO:0016032, GO:0019058, GO:0019061, GO:0019064, GO:0019068, GO:0019076, GO:0030182, GO:0030260, GO:0034389, GO:0043312, GO:0045069, GO:0045070, GO:0050714, GO:0050900, GO:0075713	GO:0005576, GO:0005615, GO:0005634, GO:0005737, GO:0005829, GO:0005925, GO:0016020, GO:0031982, GO:0034774, GO:0043209, GO:0070062, GO:1904813	GO:0003723, GO:0003755, GO:0005515, GO:0016018, GO:0016853, GO:0046790, GO:0051082
1M9E	D	X-ray crystal structure of Cyclophilin A/HIV-1 CA N-terminal domain (1-146) M-type H87A Complex.	Human immunodeficiency virus 1	11676	6	●	ssRNA-RT	Retroviridae	146	1.72	Isomerase/Viral protein	Q72497				GO:0016032
1M9F	A	X-ray crystal structure of Cyclophilin A/HIV-1 CA N-terminal domain (1-146) M-type H87A,A88M Complex.	Homo sapiens	9606				Hominidae	165	1.73	Isomerase/Viral protein	P62937	PF00160 [8-162]	Pro_isomerase	Cyclophilin type peptidyl-prolyl cis-trans isomerase/CLD	GO:0000413, GO:0006278, GO:0006457, GO:0016032, GO:0019058, GO:0019061, GO:0019064, GO:0019068, GO:0019076, GO:0030182, GO:0030260, GO:0034389, GO:0043312, GO:0045069, GO:0045070, GO:0050714, GO:0050900, GO:0075713	GO:0005576, GO:0005615, GO:0005634, GO:0005737, GO:0005829, GO:0005925, GO:0016020, GO:0031982, GO:0034774, GO:0043209, GO:0070062, GO:1904813	GO:0003723, GO:0003755, GO:0005515, GO:0016018, GO:0016853, GO:0046790, GO:0051082
1M9F	C	X-ray crystal structure of Cyclophilin A/HIV-1 CA N-terminal domain (1-146) M-type H87A,A88M Complex.	Human immunodeficiency virus 1	11676	6	●	ssRNA-RT	Retroviridae	146	1.73	Isomerase/Viral protein	Q72497	PF00607 [17-146]	Gag_p24	gag gene protein p24 (core nucleocapsid protein)	GO:0016032
1M9F	B	X-ray crystal structure of Cyclophilin A/HIV-1 CA N-terminal domain (1-146) M-type H87A,A88M Complex.	Homo sapiens	9606				Hominidae	165	1.73	Isomerase/Viral protein	P62937				GO:0000413, GO:0006278, GO:0006457, GO:0016032, GO:0019058, GO:0019061, GO:0019064, GO:0019068, GO:0019076, GO:0030182, GO:0030260, GO:0034389, GO:0043312, GO:0045069, GO:0045070, GO:0050714, GO:0050900, GO:0075713	GO:0005576, GO:0005615, GO:0005634, GO:0005737, GO:0005829, GO:0005925, GO:0016020, GO:0031982, GO:0034774, GO:0043209, GO:0070062, GO:1904813	GO:0003723, GO:0003755, GO:0005515, GO:0016018, GO:0016853, GO:0046790, GO:0051082
1M9F	D	X-ray crystal structure of Cyclophilin A/HIV-1 CA N-terminal domain (1-146) M-type H87A,A88M Complex.	Human immunodeficiency virus 1	11676	6	●	ssRNA-RT	Retroviridae	146	1.73	Isomerase/Viral protein	Q72497				GO:0016032
1M9X	A	X-ray crystal structure of Cyclophilin A/HIV-1 CA N-terminal domain (1-146) M-type H87A,A88M,G89A Complex.	Homo sapiens	9606				Hominidae	165	1.7	Isomerase/Viral protein	P62937	PF00160 [8-162]	Pro_isomerase	Cyclophilin type peptidyl-prolyl cis-trans isomerase/CLD	GO:0000413, GO:0006278, GO:0006457, GO:0016032, GO:0019058, GO:0019061, GO:0019064, GO:0019068, GO:0019076, GO:0030182, GO:0030260, GO:0034389, GO:0043312, GO:0045069, GO:0045070, GO:0050714, GO:0050900, GO:0075713	GO:0005576, GO:0005615, GO:0005634, GO:0005737, GO:0005829, GO:0005925, GO:0016020, GO:0031982, GO:0034774, GO:0043209, GO:0070062, GO:1904813	GO:0003723, GO:0003755, GO:0005515, GO:0016018, GO:0016853, GO:0046790, GO:0051082
1M9X	C	X-ray crystal structure of Cyclophilin A/HIV-1 CA N-terminal domain (1-146) M-type H87A,A88M,G89A Complex.	Human immunodeficiency virus 1	11676	6	●	ssRNA-RT	Retroviridae	146	1.7	Isomerase/Viral protein	Q72497	PF00607 [17-146]	Gag_p24	gag gene protein p24 (core nucleocapsid protein)	GO:0016032
1M9X	B	X-ray crystal structure of Cyclophilin A/HIV-1 CA N-terminal domain (1-146) M-type H87A,A88M,G89A Complex.	Homo sapiens	9606				Hominidae	165	1.7	Isomerase/Viral protein	P62937				GO:0000413, GO:0006278, GO:0006457, GO:0016032, GO:0019058, GO:0019061, GO:0019064, GO:0019068, GO:0019076, GO:0030182, GO:0030260, GO:0034389, GO:0043312, GO:0045069, GO:0045070, GO:0050714, GO:0050900, GO:0075713	GO:0005576, GO:0005615, GO:0005634, GO:0005737, GO:0005829, GO:0005925, GO:0016020, GO:0031982, GO:0034774, GO:0043209, GO:0070062, GO:1904813	GO:0003723, GO:0003755, GO:0005515, GO:0016018, GO:0016853, GO:0046790, GO:0051082
1M9X	E	X-ray crystal structure of Cyclophilin A/HIV-1 CA N-terminal domain (1-146) M-type H87A,A88M,G89A Complex.	Homo sapiens	9606				Hominidae	165	1.7	Isomerase/Viral protein	P62937				GO:0000413, GO:0006278, GO:0006457, GO:0016032, GO:0019058, GO:0019061, GO:0019064, GO:0019068, GO:0019076, GO:0030182, GO:0030260, GO:0034389, GO:0043312, GO:0045069, GO:0045070, GO:0050714, GO:0050900, GO:0075713	GO:0005576, GO:0005615, GO:0005634, GO:0005737, GO:0005829, GO:0005925, GO:0016020, GO:0031982, GO:0034774, GO:0043209, GO:0070062, GO:1904813	GO:0003723, GO:0003755, GO:0005515, GO:0016018, GO:0016853, GO:0046790, GO:0051082
1M9X	F	X-ray crystal structure of Cyclophilin A/HIV-1 CA N-terminal domain (1-146) M-type H87A,A88M,G89A Complex.	Homo sapiens	9606				Hominidae	165	1.7	Isomerase/Viral protein	P62937				GO:0000413, GO:0006278, GO:0006457, GO:0016032, GO:0019058, GO:0019061, GO:0019064, GO:0019068, GO:0019076, GO:0030182, GO:0030260, GO:0034389, GO:0043312, GO:0045069, GO:0045070, GO:0050714, GO:0050900, GO:0075713	GO:0005576, GO:0005615, GO:0005634, GO:0005737, GO:0005829, GO:0005925, GO:0016020, GO:0031982, GO:0034774, GO:0043209, GO:0070062, GO:1904813	GO:0003723, GO:0003755, GO:0005515, GO:0016018, GO:0016853, GO:0046790, GO:0051082
1M9X	D	X-ray crystal structure of Cyclophilin A/HIV-1 CA N-terminal domain (1-146) M-type H87A,A88M,G89A Complex.	Human immunodeficiency virus 1	11676	6	●	ssRNA-RT	Retroviridae	146	1.7	Isomerase/Viral protein	Q72497				GO:0016032
1M9X	G	X-ray crystal structure of Cyclophilin A/HIV-1 CA N-terminal domain (1-146) M-type H87A,A88M,G89A Complex.	Human immunodeficiency virus 1	11676	6	●	ssRNA-RT	Retroviridae	146	1.7	Isomerase/Viral protein	Q72497				GO:0016032
1M9X	H	X-ray crystal structure of Cyclophilin A/HIV-1 CA N-terminal domain (1-146) M-type H87A,A88M,G89A Complex.	Human immunodeficiency virus 1	11676	6	●	ssRNA-RT	Retroviridae	146	1.7	Isomerase/Viral protein	Q72497				GO:0016032
1M9Y	A	X-ray crystal structure of Cyclophilin A/HIV-1 CA N-terminal domain (1-146) M-type H87A,G89A Complex.	Homo sapiens	9606				Hominidae	165	1.9	Isomerase/Viral protein	P62937	PF00160 [8-162]	Pro_isomerase	Cyclophilin type peptidyl-prolyl cis-trans isomerase/CLD	GO:0000413, GO:0006278, GO:0006457, GO:0016032, GO:0019058, GO:0019061, GO:0019064, GO:0019068, GO:0019076, GO:0030182, GO:0030260, GO:0034389, GO:0043312, GO:0045069, GO:0045070, GO:0050714, GO:0050900, GO:0075713	GO:0005576, GO:0005615, GO:0005634, GO:0005737, GO:0005829, GO:0005925, GO:0016020, GO:0031982, GO:0034774, GO:0043209, GO:0070062, GO:1904813	GO:0003723, GO:0003755, GO:0005515, GO:0016018, GO:0016853, GO:0046790, GO:0051082
1M9Y	C	X-ray crystal structure of Cyclophilin A/HIV-1 CA N-terminal domain (1-146) M-type H87A,G89A Complex.	Human immunodeficiency virus 1	11676	6	●	ssRNA-RT	Retroviridae	146	1.9	Isomerase/Viral protein	Q72497	PF00607 [17-146]	Gag_p24	gag gene protein p24 (core nucleocapsid protein)	GO:0016032
1M9Y	B	X-ray crystal structure of Cyclophilin A/HIV-1 CA N-terminal domain (1-146) M-type H87A,G89A Complex.	Homo sapiens	9606				Hominidae	165	1.9	Isomerase/Viral protein	P62937				GO:0000413, GO:0006278, GO:0006457, GO:0016032, GO:0019058, GO:0019061, GO:0019064, GO:0019068, GO:0019076, GO:0030182, GO:0030260, GO:0034389, GO:0043312, GO:0045069, GO:0045070, GO:0050714, GO:0050900, GO:0075713	GO:0005576, GO:0005615, GO:0005634, GO:0005737, GO:0005829, GO:0005925, GO:0016020, GO:0031982, GO:0034774, GO:0043209, GO:0070062, GO:1904813	GO:0003723, GO:0003755, GO:0005515, GO:0016018, GO:0016853, GO:0046790, GO:0051082
1M9Y	E	X-ray crystal structure of Cyclophilin A/HIV-1 CA N-terminal domain (1-146) M-type H87A,G89A Complex.	Homo sapiens	9606				Hominidae	165	1.9	Isomerase/Viral protein	P62937				GO:0000413, GO:0006278, GO:0006457, GO:0016032, GO:0019058, GO:0019061, GO:0019064, GO:0019068, GO:0019076, GO:0030182, GO:0030260, GO:0034389, GO:0043312, GO:0045069, GO:0045070, GO:0050714, GO:0050900, GO:0075713	GO:0005576, GO:0005615, GO:0005634, GO:0005737, GO:0005829, GO:0005925, GO:0016020, GO:0031982, GO:0034774, GO:0043209, GO:0070062, GO:1904813	GO:0003723, GO:0003755, GO:0005515, GO:0016018, GO:0016853, GO:0046790, GO:0051082
1M9Y	F	X-ray crystal structure of Cyclophilin A/HIV-1 CA N-terminal domain (1-146) M-type H87A,G89A Complex.	Homo sapiens	9606				Hominidae	165	1.9	Isomerase/Viral protein	P62937				GO:0000413, GO:0006278, GO:0006457, GO:0016032, GO:0019058, GO:0019061, GO:0019064, GO:0019068, GO:0019076, GO:0030182, GO:0030260, GO:0034389, GO:0043312, GO:0045069, GO:0045070, GO:0050714, GO:0050900, GO:0075713	GO:0005576, GO:0005615, GO:0005634, GO:0005737, GO:0005829, GO:0005925, GO:0016020, GO:0031982, GO:0034774, GO:0043209, GO:0070062, GO:1904813	GO:0003723, GO:0003755, GO:0005515, GO:0016018, GO:0016853, GO:0046790, GO:0051082
1M9Y	D	X-ray crystal structure of Cyclophilin A/HIV-1 CA N-terminal domain (1-146) M-type H87A,G89A Complex.	Human immunodeficiency virus 1	11676	6	●	ssRNA-RT	Retroviridae	146	1.9	Isomerase/Viral protein	Q72497				GO:0016032
1M9Y	G	X-ray crystal structure of Cyclophilin A/HIV-1 CA N-terminal domain (1-146) M-type H87A,G89A Complex.	Human immunodeficiency virus 1	11676	6	●	ssRNA-RT	Retroviridae	146	1.9	Isomerase/Viral protein	Q72497				GO:0016032
1M9Y	H	X-ray crystal structure of Cyclophilin A/HIV-1 CA N-terminal domain (1-146) M-type H87A,G89A Complex.	Human immunodeficiency virus 1	11676	6	●	ssRNA-RT	Retroviridae	146	1.9	Isomerase/Viral protein	Q72497				GO:0016032
1ML0	D	VIRAL CHEMOKINE BINDING PROTEIN M3 FROM MURINE GAMMAHERPESVIRUS68 IN COMPLEX WITH THE P8A VARIANT OF CC-CHEMOKINE MCP-1	Homo sapiens	9606				Hominidae	76	2.8	IMMUNE SYSTEM	P13500	PF00048 [10-67]	IL8	Small cytokines (intecrine/chemokine), interleukin-8 like	GO:0000165, GO:0001525, GO:0002548, GO:0006468, GO:0006935, GO:0006954, GO:0006955, GO:0006959, GO:0007010, GO:0007155, GO:0007165, GO:0007166, GO:0007186, GO:0007187, GO:0007259, GO:0008360, GO:0009617, GO:0009887, GO:0019079, GO:0019221, GO:0019725, GO:0030593, GO:0031663, GO:0034351, GO:0035684, GO:0036499, GO:0043491, GO:0043524, GO:0043547, GO:0043615, GO:0044344, GO:0048246, GO:0050870, GO:…	GO:0005576, GO:0005615, GO:0005622, GO:0005623	GO:0004672, GO:0005102, GO:0005125, GO:0008009, GO:0031727
1ML0	A	VIRAL CHEMOKINE BINDING PROTEIN M3 FROM MURINE GAMMAHERPESVIRUS68 IN COMPLEX WITH THE P8A VARIANT OF CC-CHEMOKINE MCP-1	Murid gammaherpesvirus 4	33708	1	●	dsDNA	Herpesviridae	382	2.8	IMMUNE SYSTEM	O41925	PF09213 [14-380]	M3	M3			GO:0005515, GO:0019956
1N5Y	B	HIV-1 Reverse Transcriptase Crosslinked to Post-Translocation AZTMP-Terminated DNA (Complex P)	Human immunodeficiency virus 1	11676	6	●	ssRNA-RT	Retroviridae	430	3.1	TRANSFERASE/IMMUNE SYSTEM/DNA	P03366	PF00078 [63-232], PF06817 [242-303], PF06815 [318-419]	RVT_1, RVT_thumb, RVT_connect	Reverse transcriptase (RNA-dependent DNA polymerase), Reverse transcriptase thumb domain, Reverse transcriptase connection domain	GO:0006278		GO:0003964
1N5Y	A	HIV-1 Reverse Transcriptase Crosslinked to Post-Translocation AZTMP-Terminated DNA (Complex P)	Human immunodeficiency virus 1	11676	6	●	ssRNA-RT	Retroviridae	558	3.1	TRANSFERASE/IMMUNE SYSTEM/DNA	P03366	PF00078 [63-232], PF06817 [242-303], PF06815 [318-419], PF00075 [438-556]	RVT_1, RVT_thumb, RVT_connect, RNase_H	Reverse transcriptase (RNA-dependent DNA polymerase), Reverse transcriptase thumb domain, Reverse transcriptase connection domain, RNase H	GO:0006278		GO:0003676, GO:0003964, GO:0004523
1N5Y	H	HIV-1 Reverse Transcriptase Crosslinked to Post-Translocation AZTMP-Terminated DNA (Complex P)	Mus musculus	10090				Muridae	225	3.1	TRANSFERASE/IMMUNE SYSTEM/DNA	P01868	PF07686 [12-121], PF07654 [131-211]	V-set, C1-set	Immunoglobulin V-set domain, Immunoglobulin C1-set domain
1N5Y	L	HIV-1 Reverse Transcriptase Crosslinked to Post-Translocation AZTMP-Terminated DNA (Complex P)	Mus musculus	10090				Muridae	211	3.1	TRANSFERASE/IMMUNE SYSTEM/DNA	P01837	PF07686 [6-106], PF07654 [115-200]	V-set, C1-set	Immunoglobulin V-set domain, Immunoglobulin C1-set domain	GO:0006910, GO:0006911, GO:0006958, GO:0030183, GO:0042742, GO:0045087, GO:0050853, GO:0050871	GO:0005886, GO:0009897, GO:0042571, GO:0072562	GO:0003823, GO:0034987
1N6Q	B	HIV-1 Reverse Transcriptase Crosslinked to pre-translocation AZTMP-terminated DNA (complex N)	Human immunodeficiency virus 1	11676	6	●	ssRNA-RT	Retroviridae	430	3	TRANSFERASE/IMMUNE SYSTEM/DNA	P03366	PF00078 [63-232], PF06817 [242-303], PF06815 [318-419]	RVT_1, RVT_thumb, RVT_connect	Reverse transcriptase (RNA-dependent DNA polymerase), Reverse transcriptase thumb domain, Reverse transcriptase connection domain	GO:0006278		GO:0003964
1N6Q	A	HIV-1 Reverse Transcriptase Crosslinked to pre-translocation AZTMP-terminated DNA (complex N)	Human immunodeficiency virus 1	11676	6	●	ssRNA-RT	Retroviridae	558	3	TRANSFERASE/IMMUNE SYSTEM/DNA	P03366	PF00078 [63-232], PF06817 [242-303], PF06815 [318-419], PF00075 [438-556]	RVT_1, RVT_thumb, RVT_connect, RNase_H	Reverse transcriptase (RNA-dependent DNA polymerase), Reverse transcriptase thumb domain, Reverse transcriptase connection domain, RNase H	GO:0006278		GO:0003676, GO:0003964, GO:0004523
1N6Q	H	HIV-1 Reverse Transcriptase Crosslinked to pre-translocation AZTMP-terminated DNA (complex N)	Mus musculus	10090				Muridae	225	3	TRANSFERASE/IMMUNE SYSTEM/DNA	P01868	PF07686 [12-121], PF07654 [131-211]	V-set, C1-set	Immunoglobulin V-set domain, Immunoglobulin C1-set domain
1N6Q	L	HIV-1 Reverse Transcriptase Crosslinked to pre-translocation AZTMP-terminated DNA (complex N)	Mus musculus	10090				Muridae	211	3	TRANSFERASE/IMMUNE SYSTEM/DNA	I6L991	PF07686 [6-106], PF07654 [115-200]	V-set, C1-set	Immunoglobulin V-set domain, Immunoglobulin C1-set domain
1NCA	N	REFINED CRYSTAL STRUCTURE OF THE INFLUENZA VIRUS N9 NEURAMINIDASE-NC41 FAB COMPLEX	Influenza A virus	11320	5	●	ssRNA-	Orthomyxoviridae	389	2.5	HYDROLASE(O-GLYCOSYL)	P03472	PF00064 [108-449]	Neur	Neuraminidase	GO:0005975	GO:0016020, GO:0033644, GO:0055036	GO:0004308
1NCA	H	REFINED CRYSTAL STRUCTURE OF THE INFLUENZA VIRUS N9 NEURAMINIDASE-NC41 FAB COMPLEX	Mus musculus	10090				Muridae	221	2.5	HYDROLASE(O-GLYCOSYL)	P01865	PF07686 [10-111], PF07654 [121-214]	V-set, C1-set	Immunoglobulin V-set domain, Immunoglobulin C1-set domain
1NCA	L	REFINED CRYSTAL STRUCTURE OF THE INFLUENZA VIRUS N9 NEURAMINIDASE-NC41 FAB COMPLEX	Mus musculus	10090				Muridae	214	2.5	HYDROLASE(O-GLYCOSYL)		PF07686 [6-106], PF07654 [115-200]	V-set, C1-set	Immunoglobulin V-set domain, Immunoglobulin C1-set domain
1NCB	N	CRYSTAL STRUCTURES OF TWO MUTANT NEURAMINIDASE-ANTIBODY COMPLEXES WITH AMINO ACID SUBSTITUTIONS IN THE INTERFACE	Influenza A virus	11320	5	●	ssRNA-	Orthomyxoviridae	389	2.5	HYDROLASE(O-GLYCOSYL)	P03472	PF00064 [108-449]	Neur	Neuraminidase	GO:0005975	GO:0016020, GO:0033644, GO:0055036	GO:0004308
1NCB	H	CRYSTAL STRUCTURES OF TWO MUTANT NEURAMINIDASE-ANTIBODY COMPLEXES WITH AMINO ACID SUBSTITUTIONS IN THE INTERFACE	Mus musculus	10090				Muridae	221	2.5	HYDROLASE(O-GLYCOSYL)	P01865	PF07686 [10-111], PF07654 [121-214]	V-set, C1-set	Immunoglobulin V-set domain, Immunoglobulin C1-set domain
1NCB	L	CRYSTAL STRUCTURES OF TWO MUTANT NEURAMINIDASE-ANTIBODY COMPLEXES WITH AMINO ACID SUBSTITUTIONS IN THE INTERFACE	Mus musculus	10090				Muridae	214	2.5	HYDROLASE(O-GLYCOSYL)		PF07686 [6-106], PF07654 [115-200]	V-set, C1-set	Immunoglobulin V-set domain, Immunoglobulin C1-set domain
1NCC	N	CRYSTAL STRUCTURES OF TWO MUTANT NEURAMINIDASE-ANTIBODY COMPLEXES WITH AMINO ACID SUBSTITUTIONS IN THE INTERFACE	Influenza A virus	11320	5	●	ssRNA-	Orthomyxoviridae	389	2.5	HYDROLASE(O-GLYCOSYL)	P03472	PF00064 [108-449]	Neur	Neuraminidase	GO:0005975	GO:0016020, GO:0033644, GO:0055036	GO:0004308
1NCC	H	CRYSTAL STRUCTURES OF TWO MUTANT NEURAMINIDASE-ANTIBODY COMPLEXES WITH AMINO ACID SUBSTITUTIONS IN THE INTERFACE	Mus musculus	10090				Muridae	221	2.5	HYDROLASE(O-GLYCOSYL)	P01865	PF07686 [10-111], PF07654 [121-214]	V-set, C1-set	Immunoglobulin V-set domain, Immunoglobulin C1-set domain
1NCC	L	CRYSTAL STRUCTURES OF TWO MUTANT NEURAMINIDASE-ANTIBODY COMPLEXES WITH AMINO ACID SUBSTITUTIONS IN THE INTERFACE	Mus musculus	10090				Muridae	214	2.5	HYDROLASE(O-GLYCOSYL)		PF07686 [6-106], PF07654 [115-200]	V-set, C1-set	Immunoglobulin V-set domain, Immunoglobulin C1-set domain
1NCD	N	REFINED CRYSTAL STRUCTURE OF THE INFLUENZA VIRUS N9 NEURAMINIDASE-NC41 FAB COMPLEX	Influenza A virus	11320	5	●	ssRNA-	Orthomyxoviridae	389	2.9	HYDROLASE(O-GLYCOSYL)	P05803	PF00064 [108-447]	Neur	Neuraminidase	GO:0005975	GO:0016020, GO:0033644, GO:0055036	GO:0004308
1NCD	H	REFINED CRYSTAL STRUCTURE OF THE INFLUENZA VIRUS N9 NEURAMINIDASE-NC41 FAB COMPLEX	Mus musculus	10090				Muridae	221	2.9	HYDROLASE(O-GLYCOSYL)	P01865	PF07686 [10-111], PF07654 [121-214]	V-set, C1-set	Immunoglobulin V-set domain, Immunoglobulin C1-set domain
1NCD	L	REFINED CRYSTAL STRUCTURE OF THE INFLUENZA VIRUS N9 NEURAMINIDASE-NC41 FAB COMPLEX	Mus musculus	10090				Muridae	214	2.9	HYDROLASE(O-GLYCOSYL)		PF07686 [6-106], PF07654 [115-200]	V-set, C1-set	Immunoglobulin V-set domain, Immunoglobulin C1-set domain
1NMA	N	N9 NEURAMINIDASE COMPLEXES WITH ANTIBODIES NC41 AND NC10: EMPIRICAL FREE-ENERGY CALCULATIONS CAPTURE SPECIFICITY TRENDS OBSERVED WITH MUTANT BINDING DATA	Influenza A virus	11320	5	●	ssRNA-	Orthomyxoviridae	388	3	COMPLEX (HYDROLASE/IMMUNOGLOBULIN)	P05803	PF00064 [108-447]	Neur	Neuraminidase	GO:0005975	GO:0016020, GO:0033644, GO:0055036	GO:0004308
1NMA	H	N9 NEURAMINIDASE COMPLEXES WITH ANTIBODIES NC41 AND NC10: EMPIRICAL FREE-ENERGY CALCULATIONS CAPTURE SPECIFICITY TRENDS OBSERVED WITH MUTANT BINDING DATA	Mus musculus	10090				Muridae	122	3	COMPLEX (HYDROLASE/IMMUNOGLOBULIN)		PF07686 [5-111]	V-set	Immunoglobulin V-set domain
1NMA	L	N9 NEURAMINIDASE COMPLEXES WITH ANTIBODIES NC41 AND NC10: EMPIRICAL FREE-ENERGY CALCULATIONS CAPTURE SPECIFICITY TRENDS OBSERVED WITH MUTANT BINDING DATA	Mus musculus	10090				Muridae	109	3	COMPLEX (HYDROLASE/IMMUNOGLOBULIN)		PF07686 [6-106]	V-set	Immunoglobulin V-set domain
1NMB	N	THE STRUCTURE OF A COMPLEX BETWEEN THE NC10 ANTIBODY AND INFLUENZA VIRUS NEURAMINIDASE AND COMPARISON WITH THE OVERLAPPING BINDING SITE OF THE NC41 ANTIBODY	Influenza A virus	11320	5	●	ssRNA-	Orthomyxoviridae	470	2.2	COMPLEX (HYDROLASE/IMMUNOGLOBULIN)	P05803	PF00064 [82-447]	Neur	Neuraminidase	GO:0005975, GO:0008152	GO:0016020, GO:0016021, GO:0019012, GO:0020002, GO:0033644, GO:0055036	GO:0004308, GO:0016787, GO:0016798, GO:0046872, GO:0052794, GO:0052795, GO:0052796
1NMB	H	THE STRUCTURE OF A COMPLEX BETWEEN THE NC10 ANTIBODY AND INFLUENZA VIRUS NEURAMINIDASE AND COMPARISON WITH THE OVERLAPPING BINDING SITE OF THE NC41 ANTIBODY	Mus musculus	10090				Muridae	122	2.2	COMPLEX (HYDROLASE/IMMUNOGLOBULIN)		PF07686 [5-111]	V-set	Immunoglobulin V-set domain
1NMB	L	THE STRUCTURE OF A COMPLEX BETWEEN THE NC10 ANTIBODY AND INFLUENZA VIRUS NEURAMINIDASE AND COMPARISON WITH THE OVERLAPPING BINDING SITE OF THE NC41 ANTIBODY	Mus musculus	10090				Muridae	109	2.2	COMPLEX (HYDROLASE/IMMUNOGLOBULIN)		PF07686 [6-106]	V-set	Immunoglobulin V-set domain
1NMC	A	COMPLEX BETWEEN NC10 ANTI-INFLUENZA VIRUS NEURAMINIDASE SINGLE CHAIN ANTIBODY WITH A 15 RESIDUE LINKER AND INFLUENZA VIRUS NEURAMINIDASE	Influenza A virus	11320	5	●	ssRNA-	Orthomyxoviridae	388	2.5	COMPLEX (SINGLE-CHAIN ANTIBODY/ANTIGEN)	P03472	PF00064 [108-449]	Neur	Neuraminidase	GO:0005975	GO:0016020, GO:0033644, GO:0055036	GO:0004308
1NMC	C	COMPLEX BETWEEN NC10 ANTI-INFLUENZA VIRUS NEURAMINIDASE SINGLE CHAIN ANTIBODY WITH A 15 RESIDUE LINKER AND INFLUENZA VIRUS NEURAMINIDASE	Mus musculus	10090				Muridae	109	2.5	COMPLEX (SINGLE-CHAIN ANTIBODY/ANTIGEN)		PF07686 [6-106]	V-set	Immunoglobulin V-set domain
1NMC	B	COMPLEX BETWEEN NC10 ANTI-INFLUENZA VIRUS NEURAMINIDASE SINGLE CHAIN ANTIBODY WITH A 15 RESIDUE LINKER AND INFLUENZA VIRUS NEURAMINIDASE	Mus musculus	10090				Muridae	122	2.5	COMPLEX (SINGLE-CHAIN ANTIBODY/ANTIGEN)		PF07686 [6-111]	V-set	Immunoglobulin V-set domain
1NMC	H	COMPLEX BETWEEN NC10 ANTI-INFLUENZA VIRUS NEURAMINIDASE SINGLE CHAIN ANTIBODY WITH A 15 RESIDUE LINKER AND INFLUENZA VIRUS NEURAMINIDASE	Mus musculus	10090				Muridae	122	2.5	COMPLEX (SINGLE-CHAIN ANTIBODY/ANTIGEN)
1NMC	L	COMPLEX BETWEEN NC10 ANTI-INFLUENZA VIRUS NEURAMINIDASE SINGLE CHAIN ANTIBODY WITH A 15 RESIDUE LINKER AND INFLUENZA VIRUS NEURAMINIDASE	Mus musculus	10090				Muridae	109	2.5	COMPLEX (SINGLE-CHAIN ANTIBODY/ANTIGEN)
1NMC	N	COMPLEX BETWEEN NC10 ANTI-INFLUENZA VIRUS NEURAMINIDASE SINGLE CHAIN ANTIBODY WITH A 15 RESIDUE LINKER AND INFLUENZA VIRUS NEURAMINIDASE	Influenza A virus	11320	5	●	ssRNA-	Orthomyxoviridae	388	2.5	COMPLEX (SINGLE-CHAIN ANTIBODY/ANTIGEN)	P03472				GO:0005975	GO:0016020, GO:0033644, GO:0055036	GO:0004308
1NN8	2	CryoEM structure of poliovirus receptor bound to poliovirus	Enterovirus C	138950	4	●	ssRNA+	Picornaviridae	272	15	Virus/Receptor	P03300	PF00073 [24-239]	Rhv	picornavirus capsid protein		GO:0019028	GO:0005198
1NN8	3	CryoEM structure of poliovirus receptor bound to poliovirus	Enterovirus C	138950	4	●	ssRNA+	Picornaviridae	235	15	Virus/Receptor	P03300	PF00073 [30-183]	Rhv	picornavirus capsid protein		GO:0019028	GO:0005198
1NN8	1	CryoEM structure of poliovirus receptor bound to poliovirus	Enterovirus C	138950	4	●	ssRNA+	Picornaviridae	302	15	Virus/Receptor	P03300	PF00073 [58-220]	Rhv	picornavirus capsid protein		GO:0019028	GO:0005198
1NN8	4	CryoEM structure of poliovirus receptor bound to poliovirus	Enterovirus C	138950	4	●	ssRNA+	Picornaviridae	68	15	Virus/Receptor	P03300	PF02226 [2-69]	Pico_P1A	Picornavirus coat protein (VP4)		GO:0019028	GO:0005198
1NN8	R	CryoEM structure of poliovirus receptor bound to poliovirus	Homo sapiens	9606				Hominidae	302	15	Virus/Receptor	P15151	PF07686 [32-142], PF08205 [148-231]	V-set, C2-set_2	Immunoglobulin V-set domain, CD80-like C2-set immunoglobulin domain
1NN8	S	CryoEM structure of poliovirus receptor bound to poliovirus	Homo sapiens	9606				Hominidae	302	15	Virus/Receptor	P15151
1NN8	T	CryoEM structure of poliovirus receptor bound to poliovirus	Homo sapiens	9606				Hominidae	302	15	Virus/Receptor	P15151
1P69	A	STRUCTURAL BASIS FOR VARIATION IN ADENOVIRUS AFFINITY FOR THE CELLULAR RECEPTOR CAR (P417S MUTANT)	Human mastadenovirus A	129875	1	●	dsDNA	Adenoviridae	185	3.1	Viral protein/receptor	P36711	PF00541 [410-583]	Adeno_knob	Adenoviral fibre protein (knob domain)	GO:0007155, GO:0019058, GO:0019062	GO:0019028
1P69	B	STRUCTURAL BASIS FOR VARIATION IN ADENOVIRUS AFFINITY FOR THE CELLULAR RECEPTOR CAR (P417S MUTANT)	Homo sapiens	9606				Hominidae	124	3.1	Viral protein/receptor	P78310	PF07686 [26-140]	V-set	Immunoglobulin V-set domain
1P6A	A	STRUCTURAL BASIS FOR VARIATION IN ASDENOVIRUS AFFINITY FOR THE CELLULAR RECEPTOR CAR (S489Y MUTANT)	Human mastadenovirus A	129875	1	●	dsDNA	Adenoviridae	185	2.9	Viral protein/receptor	P36711	PF00541 [410-583]	Adeno_knob	Adenoviral fibre protein (knob domain)	GO:0007155, GO:0019058, GO:0019062	GO:0019028
1P6A	B	STRUCTURAL BASIS FOR VARIATION IN ASDENOVIRUS AFFINITY FOR THE CELLULAR RECEPTOR CAR (S489Y MUTANT)	Homo sapiens	9606				Hominidae	124	2.9	Viral protein/receptor	P78310	PF07686 [26-140]	V-set	Immunoglobulin V-set domain
1PQZ	A	MURINE CYTOMEGALOVIRUS IMMUNOMODULATORY PROTEIN M144	Murid betaherpesvirus 1	10366	1	●	dsDNA	Herpesviridae	238	2.1	Viral protein/Immune system		PF07654 [160-227]	C1-set	Immunoglobulin C1-set domain
1PQZ	B	MURINE CYTOMEGALOVIRUS IMMUNOMODULATORY PROTEIN M144	Mus musculus	10090				Muridae	99	2.1	Viral protein/Immune system	P01887	PF07654 [7-86]	C1-set	Immunoglobulin C1-set domain	GO:0001895, GO:0001916, GO:0002237, GO:0002376, GO:0002474, GO:0002481, GO:0002726, GO:0006826, GO:0006955, GO:0006968, GO:0010977, GO:0019885, GO:0032092, GO:0033077, GO:0033216, GO:0042026, GO:0042493, GO:0045646, GO:0046686, GO:0048260, GO:0055072, GO:0071281, GO:0071283, GO:1900121, GO:1900122, GO:1904434, GO:1904437, GO:1904440	GO:0005576, GO:0005615, GO:0005794, GO:0005829, GO:0005886, GO:0005925, GO:0009897, GO:0016020, GO:0030670, GO:0042612, GO:0070062, GO:1990712	GO:0001948, GO:0005515, GO:0042802
1QFU	B	INFLUENZA VIRUS HEMAGGLUTININ COMPLEXED WITH A NEUTRALIZING ANTIBODY	Influenza A virus	11320	5	●	ssRNA-	Orthomyxoviridae	175	2.8	Viral protein/Immune system	P03437	PF00509 [1-174]	Hemagglutinin	Haemagglutinin	GO:0019064	GO:0019031	GO:0046789
1QFU	A	INFLUENZA VIRUS HEMAGGLUTININ COMPLEXED WITH A NEUTRALIZING ANTIBODY	Influenza A virus	11320	5	●	ssRNA-	Orthomyxoviridae	328	2.8	Viral protein/Immune system	P03438	PF00509 [13-326]	Hemagglutinin	Haemagglutinin	GO:0019064	GO:0019031	GO:0046789
1QFU	H	INFLUENZA VIRUS HEMAGGLUTININ COMPLEXED WITH A NEUTRALIZING ANTIBODY	Mus musculus	10090				Muridae	223	2.8	Viral protein/Immune system	P01869	PF07686 [5-111], PF07654 [121-201]	V-set, C1-set	Immunoglobulin V-set domain, Immunoglobulin C1-set domain
1QFU	L	INFLUENZA VIRUS HEMAGGLUTININ COMPLEXED WITH A NEUTRALIZING ANTIBODY	Mus musculus	10090				Muridae	217	2.8	Viral protein/Immune system	A2NHM3	PF07686 [6-106A], PF07654 [114-199]	V-set, C1-set	Immunoglobulin V-set domain, Immunoglobulin C1-set domain
1QGC	1	STRUCTURE OF THE COMPLEX OF A FAB FRAGMENT OF A NEUTRALIZING ANTIBODY WITH FOOT AND MOUTH DISEASE VIRUS	Foot-and-mouth disease virus	12110	4	●	ssRNA+	Picornaviridae	207		Virus/Immune system	P03311	PF00073 [1-132]	Rhv	picornavirus capsid protein		GO:0019028	GO:0005198
1QGC	2	STRUCTURE OF THE COMPLEX OF A FAB FRAGMENT OF A NEUTRALIZING ANTIBODY WITH FOOT AND MOUTH DISEASE VIRUS	Foot-and-mouth disease virus	12110	4	●	ssRNA+	Picornaviridae	218		Virus/Immune system	P03311	PF00073 [25-188]	Rhv	picornavirus capsid protein		GO:0019028	GO:0005198
1QGC	3	STRUCTURE OF THE COMPLEX OF A FAB FRAGMENT OF A NEUTRALIZING ANTIBODY WITH FOOT AND MOUTH DISEASE VIRUS	Foot-and-mouth disease virus	12110	4	●	ssRNA+	Picornaviridae	219		Virus/Immune system	P03311	PF00073 [33-184]	Rhv	picornavirus capsid protein		GO:0019028	GO:0005198
1QGC	A	STRUCTURE OF THE COMPLEX OF A FAB FRAGMENT OF A NEUTRALIZING ANTIBODY WITH FOOT AND MOUTH DISEASE VIRUS	Mus musculus	10090				Muridae	220		Virus/Immune system		PF07686 [12-118], PF07654 [128-208]	V-set, C1-set	Immunoglobulin V-set domain, Immunoglobulin C1-set domain
1QGC	4	STRUCTURE OF THE COMPLEX OF A FAB FRAGMENT OF A NEUTRALIZING ANTIBODY WITH FOOT AND MOUTH DISEASE VIRUS	Mus musculus	10090				Muridae	218		Virus/Immune system	P01837	PF07686 [6-109], PF07654 [119-204]	V-set, C1-set	Immunoglobulin V-set domain, Immunoglobulin C1-set domain	GO:0006910, GO:0006911, GO:0006958, GO:0030183, GO:0042742, GO:0045087, GO:0050853, GO:0050871	GO:0005886, GO:0009897, GO:0042571, GO:0072562	GO:0003823, GO:0034987
1QNZ	H	NMR structure of the 0.5b anti-HIV antibody complex with the gp120 V3 peptide	Mus musculus	10090				Muridae	119		IMMUNE SYSTEM	P01750	PF07686 [118-229]	V-set	Immunoglobulin V-set domain			GO:0003823
1QNZ	L	NMR structure of the 0.5b anti-HIV antibody complex with the gp120 V3 peptide	Mus musculus	10090				Muridae	112		IMMUNE SYSTEM	P01665	PF07686 [6-110]	V-set	Immunoglobulin V-set domain			GO:0003823
1QO3	A	Complex between NK cell receptor Ly49A and its MHC class I ligand H-2Dd	Mus musculus	10090				Muridae	277	2.3	RECEPTOR/IMMUNE SYSTEM	P01900	PF00129 [2-179], PF07654 [196-266]	MHC_I, C1-set	Class I Histocompatibility antigen, domains alpha 1 and 2, Immunoglobulin C1-set domain
1QO3	B	Complex between NK cell receptor Ly49A and its MHC class I ligand H-2Dd	Mus musculus	10090				Muridae	100	2.3	RECEPTOR/IMMUNE SYSTEM	P01887	PF07654 [7-86]	C1-set	Immunoglobulin C1-set domain	GO:0001895, GO:0001916, GO:0002237, GO:0002376, GO:0002474, GO:0002481, GO:0002726, GO:0006826, GO:0006955, GO:0006968, GO:0010977, GO:0019885, GO:0032092, GO:0033077, GO:0033216, GO:0042026, GO:0042493, GO:0045646, GO:0046686, GO:0048260, GO:0055072, GO:0071281, GO:0071283, GO:1900121, GO:1900122, GO:1904434, GO:1904437, GO:1904440	GO:0005576, GO:0005615, GO:0005794, GO:0005829, GO:0005886, GO:0005925, GO:0009897, GO:0016020, GO:0030670, GO:0042612, GO:0070062, GO:1990712	GO:0001948, GO:0005515, GO:0042802
1QO3	C	Complex between NK cell receptor Ly49A and its MHC class I ligand H-2Dd	Mus musculus	10090				Muridae	137	2.3	RECEPTOR/IMMUNE SYSTEM	P20937	PF08391 [127-153], PF00059 [157-254]	Ly49, Lectin_C	Ly49-like protein, N-terminal region, Lectin C-type domain
1QO3	D	Complex between NK cell receptor Ly49A and its MHC class I ligand H-2Dd	Mus musculus	10090				Muridae	137	2.3	RECEPTOR/IMMUNE SYSTEM	P20937
1R0A	B	Crystal structure of HIV-1 reverse transcriptase covalently tethered to DNA template-primer solved to 2.8 angstroms	Human immunodeficiency virus 1	11676	6	●	ssRNA-RT	Retroviridae	429	2.8	Transferase/immune system/DNA	P03366	PF00078 [63-232], PF06817 [242-303], PF06815 [318-419]	RVT_1, RVT_thumb, RVT_connect	Reverse transcriptase (RNA-dependent DNA polymerase), Reverse transcriptase thumb domain, Reverse transcriptase connection domain	GO:0006278		GO:0003964
1R0A	A	Crystal structure of HIV-1 reverse transcriptase covalently tethered to DNA template-primer solved to 2.8 angstroms	Human immunodeficiency virus 1	11676	6	●	ssRNA-RT	Retroviridae	558	2.8	Transferase/immune system/DNA	P03366	PF00078 [63-232], PF06817 [242-303], PF06815 [318-419], PF00075 [438-556]	RVT_1, RVT_thumb, RVT_connect, RNase_H	Reverse transcriptase (RNA-dependent DNA polymerase), Reverse transcriptase thumb domain, Reverse transcriptase connection domain, RNase H	GO:0006278		GO:0003676, GO:0003964, GO:0004523
1R0A	H	Crystal structure of HIV-1 reverse transcriptase covalently tethered to DNA template-primer solved to 2.8 angstroms	Mus musculus	10090				Muridae	225	2.8	Transferase/immune system/DNA	P01868	PF07686 [12-121], PF07654 [131-211]	V-set, C1-set	Immunoglobulin V-set domain, Immunoglobulin C1-set domain
1R0A	L	Crystal structure of HIV-1 reverse transcriptase covalently tethered to DNA template-primer solved to 2.8 angstroms	Mus musculus	10090				Muridae	211	2.8	Transferase/immune system/DNA		PF07686 [6-106], PF07654 [115-200]	V-set, C1-set	Immunoglobulin V-set domain, Immunoglobulin C1-set domain
1RIO	A	Structure of bacteriophage lambda cI-NTD in complex with sigma-region4 of Thermus aquaticus bound to DNA	Escherichia virus Lambda	10710	1	●	dsDNA	Siphoviridae	98	2.3	transcription/DNA	P03034	PF01381 [24-77]	HTH_3	Helix-turn-helix			GO:0003677, GO:0043565
1RIO	H	Structure of bacteriophage lambda cI-NTD in complex with sigma-region4 of Thermus aquaticus bound to DNA	Thermus aquaticus	271				Thermaceae	73	2.3	transcription/DNA	Q9EZJ8	PF04545 [372-424]	Sigma70_r4	Sigma-70, region 4	GO:0006352, GO:0006355		GO:0003677, GO:0003700, GO:0016987
1RIO	B	Structure of bacteriophage lambda cI-NTD in complex with sigma-region4 of Thermus aquaticus bound to DNA	Escherichia virus Lambda	10710	1	●	dsDNA	Siphoviridae	98	2.3	transcription/DNA	P03034						GO:0003677, GO:0043565
1RVF	2	FAB COMPLEXED WITH INTACT HUMAN RHINOVIRUS	Rhinovirus B	147712	4	●	ssRNA+	Picornaviridae	262	4	Virus/Immune system	P03303	PF00073 [24-229]	Rhv	picornavirus capsid protein		GO:0019028	GO:0005198
1RVF	3	FAB COMPLEXED WITH INTACT HUMAN RHINOVIRUS	Rhinovirus B	147712	4	●	ssRNA+	Picornaviridae	236	4	Virus/Immune system	P03303	PF00073 [30-191]	Rhv	picornavirus capsid protein		GO:0019028	GO:0005198
1RVF	1	FAB COMPLEXED WITH INTACT HUMAN RHINOVIRUS	Rhinovirus B	147712	4	●	ssRNA+	Picornaviridae	289	4	Virus/Immune system	P03303	PF00073 [48-218]	Rhv	picornavirus capsid protein		GO:0019028	GO:0005198
1RVF	4	FAB COMPLEXED WITH INTACT HUMAN RHINOVIRUS	Human rhinovirus sp.	169066	4	●	ssRNA+	Picornaviridae	68	4	Virus/Immune system	P03303	PF02226 [29-68]	Pico_P1A	Picornavirus coat protein (VP4)		GO:0019028	GO:0005198
1RVF	H	FAB COMPLEXED WITH INTACT HUMAN RHINOVIRUS	Mus musculus	10090				Muridae	119	4	Virus/Immune system		PF07686 [6-111]	V-set	Immunoglobulin V-set domain
1RVF	L	FAB COMPLEXED WITH INTACT HUMAN RHINOVIRUS	Mus musculus	10090				Muridae	110	4	Virus/Immune system	Q8K1F2	PF07686 [7-106]	V-set	Immunoglobulin V-set domain
1RZJ	C	HIV-1 HXBC2 GP120 ENVELOPE GLYCOPROTEIN COMPLEXED WITH CD4 AND INDUCED NEUTRALIZING ANTIBODY 17B	Homo sapiens	9606				Hominidae	185	2.2	Viral protein/Immune system	P01730	PF00047 [3-97], PF05790 [101-177]	ig, C2-set	Immunoglobulin domain, Immunoglobulin C2-set domain	GO:0006955, GO:0007155	GO:0016020, GO:0016021	GO:0015026
1RZJ	G	HIV-1 HXBC2 GP120 ENVELOPE GLYCOPROTEIN COMPLEXED WITH CD4 AND INDUCED NEUTRALIZING ANTIBODY 17B	Human immunodeficiency virus 1	11676	6	●	ssRNA-RT	Retroviridae	321	2.2	Viral protein/Immune system	P04578	PF00516 [83-128], PF00516 [195-297], PF00516 [329-492]	GP120, GP120, GP120	Envelope glycoprotein GP120, Envelope glycoprotein GP120, Envelope glycoprotein GP120		GO:0019031
1RZJ	H	HIV-1 HXBC2 GP120 ENVELOPE GLYCOPROTEIN COMPLEXED WITH CD4 AND INDUCED NEUTRALIZING ANTIBODY 17B	Homo sapiens	9606				Hominidae	229	2.2	Viral protein/Immune system		PF07686 [12-100C], PF07654 [121-201]	V-set, C1-set	Immunoglobulin V-set domain, Immunoglobulin C1-set domain
1RZJ	L	HIV-1 HXBC2 GP120 ENVELOPE GLYCOPROTEIN COMPLEXED WITH CD4 AND INDUCED NEUTRALIZING ANTIBODY 17B	Homo sapiens	9606				Hominidae	214	2.2	Viral protein/Immune system		PF07686 [6-106], PF07654 [115-201]	V-set, C1-set	Immunoglobulin V-set domain, Immunoglobulin C1-set domain
1RZK	C	HIV-1 YU2 GP120 ENVELOPE GLYCOPROTEIN COMPLEXED WITH CD4 AND INDUCED NEUTRALIZING ANTIBODY 17B	Homo sapiens	9606				Hominidae	185	2.9	Viral protein/Immune system	P01730	PF00047 [3-97], PF05790 [101-177]	ig, C2-set	Immunoglobulin domain, Immunoglobulin C2-set domain	GO:0006955, GO:0007155	GO:0016020, GO:0016021	GO:0015026
1RZK	G	HIV-1 YU2 GP120 ENVELOPE GLYCOPROTEIN COMPLEXED WITH CD4 AND INDUCED NEUTRALIZING ANTIBODY 17B	Human immunodeficiency virus 1	11676	6	●	ssRNA-RT	Retroviridae	313	2.9	Viral protein/Immune system	P35961	PF00516 [86-128], PF00516 [195-297], PF00516 [329-492]	GP120, GP120, GP120	Envelope glycoprotein GP120, Envelope glycoprotein GP120, Envelope glycoprotein GP120		GO:0019031
1RZK	H	HIV-1 YU2 GP120 ENVELOPE GLYCOPROTEIN COMPLEXED WITH CD4 AND INDUCED NEUTRALIZING ANTIBODY 17B	Homo sapiens	9606				Hominidae	229	2.9	Viral protein/Immune system		PF07686 [12-100C], PF07654 [121-201]	V-set, C1-set	Immunoglobulin V-set domain, Immunoglobulin C1-set domain
1RZK	L	HIV-1 YU2 GP120 ENVELOPE GLYCOPROTEIN COMPLEXED WITH CD4 AND INDUCED NEUTRALIZING ANTIBODY 17B	Homo sapiens	9606				Hominidae	214	2.9	Viral protein/Immune system		PF07686 [6-106], PF07654 [115-201]	V-set, C1-set	Immunoglobulin V-set domain, Immunoglobulin C1-set domain
1SKR	B	T7 DNA Polymerase Complexed To DNA Primer/Template and ddATP	Escherichia coli	562				Enterobacteriaceae	108	2.4	TRANSFERASE/ELECTRON TRANSPORT/DNA	P0AA25	PF00085 [4-105]	Thioredoxin	Thioredoxin	GO:0006662, GO:0016032, GO:0034599, GO:0045454, GO:0055114, GO:0098869	GO:0005829	GO:0004791, GO:0005515, GO:0015035, GO:0016671, GO:0047134
1SKR	A	T7 DNA Polymerase Complexed To DNA Primer/Template and ddATP	Escherichia virus T7	1985738	1	●	dsDNA	Podoviridae	698	2.4	TRANSFERASE/ELECTRON TRANSPORT/DNA	P00581	PF00476 [331-701]	DNA_pol_A	DNA polymerase family A	GO:0006260, GO:0006261, GO:0008152, GO:0016032, GO:0039693, GO:0071897, GO:0090305		GO:0003676, GO:0003677, GO:0003824, GO:0003887, GO:0004518, GO:0004527, GO:0008408, GO:0016740, GO:0016779, GO:0016787, GO:0046872
1SKS	B	Binary 3' complex of T7 DNA polymerase with a DNA primer/template containing a cis-syn thymine dimer on the template	Escherichia coli	562				Enterobacteriaceae	108	2.3	TRANSFERASE/ELECTRON TRANSPORT/DNA	P0AA25	PF00085 [4-105]	Thioredoxin	Thioredoxin	GO:0006662, GO:0016032, GO:0034599, GO:0045454, GO:0055114, GO:0098869	GO:0005829	GO:0004791, GO:0005515, GO:0015035, GO:0016671, GO:0047134
1SKS	A	Binary 3' complex of T7 DNA polymerase with a DNA primer/template containing a cis-syn thymine dimer on the template	Escherichia virus T7	1985738	1	●	dsDNA	Podoviridae	698	2.3	TRANSFERASE/ELECTRON TRANSPORT/DNA	P00581	PF00476 [331-701]	DNA_pol_A	DNA polymerase family A	GO:0006260, GO:0006261, GO:0008152, GO:0016032, GO:0039693, GO:0071897, GO:0090305		GO:0003676, GO:0003677, GO:0003824, GO:0003887, GO:0004518, GO:0004527, GO:0008408, GO:0016740, GO:0016779, GO:0016787, GO:0046872
1SKW	B	Binary 3' complex of T7 DNA polymerase with a DNA primer/template containing a disordered cis-syn thymine dimer on the template	Escherichia coli	562				Enterobacteriaceae	108	2.3	TRANSFERASE/ELECTRON TRANSPORT/DNA	P0AA25	PF00085 [4-105]	Thioredoxin	Thioredoxin	GO:0006662, GO:0016032, GO:0034599, GO:0045454, GO:0055114, GO:0098869	GO:0005829	GO:0004791, GO:0005515, GO:0015035, GO:0016671, GO:0047134
1SKW	A	Binary 3' complex of T7 DNA polymerase with a DNA primer/template containing a disordered cis-syn thymine dimer on the template	Escherichia virus T7	1985738	1	●	dsDNA	Podoviridae	698	2.3	TRANSFERASE/ELECTRON TRANSPORT/DNA	P00581	PF00476 [331-701]	DNA_pol_A	DNA polymerase family A	GO:0006260, GO:0006261, GO:0008152, GO:0016032, GO:0039693, GO:0071897, GO:0090305		GO:0003676, GO:0003677, GO:0003824, GO:0003887, GO:0004518, GO:0004527, GO:0008408, GO:0016740, GO:0016779, GO:0016787, GO:0046872
1SL0	B	Ternary 3' complex of T7 DNA polymerase with a DNA primer/template containing a disordered cis-syn thymine dimer on the template and an incoming nucleotide	Escherichia coli	562				Enterobacteriaceae	108	3.2	TRANSFERASE/ELECTRON TRANSPORT/DNA	P0AA25	PF00085 [4-105]	Thioredoxin	Thioredoxin	GO:0006662, GO:0016032, GO:0034599, GO:0045454, GO:0055114, GO:0098869	GO:0005829	GO:0004791, GO:0005515, GO:0015035, GO:0016671, GO:0047134
1SL0	A	Ternary 3' complex of T7 DNA polymerase with a DNA primer/template containing a disordered cis-syn thymine dimer on the template and an incoming nucleotide	Escherichia virus T7	1985738	1	●	dsDNA	Podoviridae	698	3.2	TRANSFERASE/ELECTRON TRANSPORT/DNA	P00581	PF00476 [331-701]	DNA_pol_A	DNA polymerase family A	GO:0006260, GO:0006261, GO:0008152, GO:0016032, GO:0039693, GO:0071897, GO:0090305		GO:0003676, GO:0003677, GO:0003824, GO:0003887, GO:0004518, GO:0004527, GO:0008408, GO:0016740, GO:0016779, GO:0016787, GO:0046872
1SL0	D	Ternary 3' complex of T7 DNA polymerase with a DNA primer/template containing a disordered cis-syn thymine dimer on the template and an incoming nucleotide	Escherichia coli	562				Enterobacteriaceae	108	3.2	TRANSFERASE/ELECTRON TRANSPORT/DNA	P0AA25				GO:0006662, GO:0016032, GO:0034599, GO:0045454, GO:0055114, GO:0098869	GO:0005829	GO:0004791, GO:0005515, GO:0015035, GO:0016671, GO:0047134
1SL0	C	Ternary 3' complex of T7 DNA polymerase with a DNA primer/template containing a disordered cis-syn thymine dimer on the template and an incoming nucleotide	Escherichia virus T7	1985738	1	●	dsDNA	Podoviridae	698	3.2	TRANSFERASE/ELECTRON TRANSPORT/DNA	P00581				GO:0006260, GO:0006261, GO:0008152, GO:0016032, GO:0039693, GO:0071897, GO:0090305		GO:0003676, GO:0003677, GO:0003824, GO:0003887, GO:0004518, GO:0004527, GO:0008408, GO:0016740, GO:0016779, GO:0016787, GO:0046872
1SL1	B	Binary 5' complex of T7 DNA polymerase with a DNA primer/template containing a cis-syn thymine dimer on the template	Escherichia coli	562				Enterobacteriaceae	108	2.2	TRANSFERASE/ELECTRON TRANSPORT/DNA	P0AA25	PF00085 [4-105]	Thioredoxin	Thioredoxin	GO:0006662, GO:0016032, GO:0034599, GO:0045454, GO:0055114, GO:0098869	GO:0005829	GO:0004791, GO:0005515, GO:0015035, GO:0016671, GO:0047134
1SL1	A	Binary 5' complex of T7 DNA polymerase with a DNA primer/template containing a cis-syn thymine dimer on the template	Escherichia virus T7	1985738	1	●	dsDNA	Podoviridae	698	2.2	TRANSFERASE/ELECTRON TRANSPORT/DNA	P00581	PF00476 [331-701]	DNA_pol_A	DNA polymerase family A	GO:0006260, GO:0006261, GO:0008152, GO:0016032, GO:0039693, GO:0071897, GO:0090305		GO:0003676, GO:0003677, GO:0003824, GO:0003887, GO:0004518, GO:0004527, GO:0008408, GO:0016740, GO:0016779, GO:0016787, GO:0046872
1SL2	B	Ternary 5' complex of T7 DNA polymerase with a DNA primer/template containing a cis-syn thymine dimer on the template and an incoming nucleotide	Escherichia coli	562				Enterobacteriaceae	108	2.3	TRANSFERASE/ELECTRON TRANSPORT/DNA	P0AA25	PF00085 [4-105]	Thioredoxin	Thioredoxin	GO:0006662, GO:0016032, GO:0034599, GO:0045454, GO:0055114, GO:0098869	GO:0005829	GO:0004791, GO:0005515, GO:0015035, GO:0016671, GO:0047134
1SL2	A	Ternary 5' complex of T7 DNA polymerase with a DNA primer/template containing a cis-syn thymine dimer on the template and an incoming nucleotide	Escherichia virus T7	1985738	1	●	dsDNA	Podoviridae	698	2.3	TRANSFERASE/ELECTRON TRANSPORT/DNA	P00581	PF00476 [331-701]	DNA_pol_A	DNA polymerase family A	GO:0006260, GO:0006261, GO:0008152, GO:0016032, GO:0039693, GO:0071897, GO:0090305		GO:0003676, GO:0003677, GO:0003824, GO:0003887, GO:0004518, GO:0004527, GO:0008408, GO:0016740, GO:0016779, GO:0016787, GO:0046872
1T03	B	HIV-1 reverse transcriptase crosslinked to tenofovir terminated template-primer (complex P)	Human immunodeficiency virus 1	11676	6	●	ssRNA-RT	Retroviridae	437	3.1	Transferase/Antibody/DNA	P03366	PF00078 [63-232], PF06817 [242-303], PF06815 [318-419]	RVT_1, RVT_thumb, RVT_connect	Reverse transcriptase (RNA-dependent DNA polymerase), Reverse transcriptase thumb domain, Reverse transcriptase connection domain	GO:0006278		GO:0003964
1T03	A	HIV-1 reverse transcriptase crosslinked to tenofovir terminated template-primer (complex P)	Human immunodeficiency virus 1	11676	6	●	ssRNA-RT	Retroviridae	558	3.1	Transferase/Antibody/DNA	P03366	PF00078 [63-232], PF06817 [242-303], PF06815 [318-419], PF00075 [438-556]	RVT_1, RVT_thumb, RVT_connect, RNase_H	Reverse transcriptase (RNA-dependent DNA polymerase), Reverse transcriptase thumb domain, Reverse transcriptase connection domain, RNase H	GO:0006278		GO:0003676, GO:0003964, GO:0004523
1T03	H	HIV-1 reverse transcriptase crosslinked to tenofovir terminated template-primer (complex P)	Mus musculus	10090				Muridae	225	3.1	Transferase/Antibody/DNA		PF07686 [12-121], PF07654 [131-211]	V-set, C1-set	Immunoglobulin V-set domain, Immunoglobulin C1-set domain
1T03	L	HIV-1 reverse transcriptase crosslinked to tenofovir terminated template-primer (complex P)	Mus musculus	10090				Muridae	211	3.1	Transferase/Antibody/DNA		PF07686 [6-106], PF07654 [115-200]	V-set, C1-set	Immunoglobulin V-set domain, Immunoglobulin C1-set domain
1T7P	B	T7 DNA POLYMERASE COMPLEXED TO DNA PRIMER/TEMPLATE,A NUCLEOSIDE TRIPHOSPHATE, AND ITS PROCESSIVITY FACTOR THIOREDOXIN	Escherichia coli	562				Enterobacteriaceae	108	2.2	TRANSFERASE/DNA	P0AA25	PF00085 [4-105]	Thioredoxin	Thioredoxin	GO:0006662, GO:0016032, GO:0034599, GO:0045454, GO:0055114, GO:0098869	GO:0005829	GO:0004791, GO:0005515, GO:0015035, GO:0016671, GO:0047134
1T7P	A	T7 DNA POLYMERASE COMPLEXED TO DNA PRIMER/TEMPLATE,A NUCLEOSIDE TRIPHOSPHATE, AND ITS PROCESSIVITY FACTOR THIOREDOXIN	Escherichia virus T7	1985738	1	●	dsDNA	Podoviridae	698	2.2	TRANSFERASE/DNA	P00581	PF00476 [331-701]	DNA_pol_A	DNA polymerase family A	GO:0006260, GO:0006261, GO:0008152, GO:0016032, GO:0039693, GO:0071897, GO:0090305		GO:0003676, GO:0003677, GO:0003824, GO:0003887, GO:0004518, GO:0004527, GO:0008408, GO:0016740, GO:0016779, GO:0016787, GO:0046872
1T8E	B	T7 DNA Polymerase Ternary Complex with dCTP at the Insertion Site.	Escherichia coli	562				Enterobacteriaceae	108	2.54	transferase/electron transport/DNA	P0AA25	PF00085 [4-105]	Thioredoxin	Thioredoxin	GO:0006662, GO:0016032, GO:0034599, GO:0045454, GO:0055114, GO:0098869	GO:0005829	GO:0004791, GO:0005515, GO:0015035, GO:0016671, GO:0047134
1T8E	A	T7 DNA Polymerase Ternary Complex with dCTP at the Insertion Site.	Escherichia virus T7	1985738	1	●	dsDNA	Podoviridae	698	2.54	transferase/electron transport/DNA	P00581	PF00476 [331-701]	DNA_pol_A	DNA polymerase family A	GO:0006260, GO:0006261, GO:0008152, GO:0016032, GO:0039693, GO:0071897, GO:0090305		GO:0003676, GO:0003677, GO:0003824, GO:0003887, GO:0004518, GO:0004527, GO:0008408, GO:0016740, GO:0016779, GO:0016787, GO:0046872
1TK0	B	T7 DNA polymerase ternary complex with 8 oxo guanosine and ddCTP at the insertion site	Escherichia coli	562				Enterobacteriaceae	108	2.3	TRANSFERASE/ELECTRON TRANSPORT/DNA	P0AA25	PF00085 [4-105]	Thioredoxin	Thioredoxin	GO:0006662, GO:0016032, GO:0034599, GO:0045454, GO:0055114, GO:0098869	GO:0005829	GO:0004791, GO:0005515, GO:0015035, GO:0016671, GO:0047134
1TK0	A	T7 DNA polymerase ternary complex with 8 oxo guanosine and ddCTP at the insertion site	Escherichia virus T7	1985738	1	●	dsDNA	Podoviridae	698	2.3	TRANSFERASE/ELECTRON TRANSPORT/DNA	P00581	PF00476 [331-701]	DNA_pol_A	DNA polymerase family A	GO:0006260, GO:0006261, GO:0008152, GO:0016032, GO:0039693, GO:0071897, GO:0090305		GO:0003676, GO:0003677, GO:0003824, GO:0003887, GO:0004518, GO:0004527, GO:0008408, GO:0016740, GO:0016779, GO:0016787, GO:0046872
1TK5	B	T7 DNA polymerase binary complex with 8 oxo guanosine in the templating strand	Escherichia coli	562				Enterobacteriaceae	108	2.2	TRANSFERASE/ELECTRON TRANSPORT/DNA	P0AA25	PF00085 [4-105]	Thioredoxin	Thioredoxin	GO:0006662, GO:0016032, GO:0034599, GO:0045454, GO:0055114, GO:0098869	GO:0005829	GO:0004791, GO:0005515, GO:0015035, GO:0016671, GO:0047134
1TK5	A	T7 DNA polymerase binary complex with 8 oxo guanosine in the templating strand	Escherichia virus T7	1985738	1	●	dsDNA	Podoviridae	698	2.2	TRANSFERASE/ELECTRON TRANSPORT/DNA	P00581	PF00476 [331-701]	DNA_pol_A	DNA polymerase family A	GO:0006260, GO:0006261, GO:0008152, GO:0016032, GO:0039693, GO:0071897, GO:0090305		GO:0003676, GO:0003677, GO:0003824, GO:0003887, GO:0004518, GO:0004527, GO:0008408, GO:0016740, GO:0016779, GO:0016787, GO:0046872
1TK8	B	T7 DNA polymerase ternary complex with 8 oxo guanosine and dAMP at the elongation site	Escherichia coli	562				Enterobacteriaceae	108	2.5	TRANSFERASE/ELECTRON TRANSPORT/DNA	P0AA25	PF00085 [4-105]	Thioredoxin	Thioredoxin	GO:0006662, GO:0016032, GO:0034599, GO:0045454, GO:0055114, GO:0098869	GO:0005829	GO:0004791, GO:0005515, GO:0015035, GO:0016671, GO:0047134
1TK8	A	T7 DNA polymerase ternary complex with 8 oxo guanosine and dAMP at the elongation site	Escherichia virus T7	1985738	1	●	dsDNA	Podoviridae	698	2.5	TRANSFERASE/ELECTRON TRANSPORT/DNA	P00581	PF00476 [331-701]	DNA_pol_A	DNA polymerase family A	GO:0006260, GO:0006261, GO:0008152, GO:0016032, GO:0039693, GO:0071897, GO:0090305		GO:0003676, GO:0003677, GO:0003824, GO:0003887, GO:0004518, GO:0004527, GO:0008408, GO:0016740, GO:0016779, GO:0016787, GO:0046872
1TKD	B	T7 DNA polymerase ternary complex with 8 oxo guanosine and dCMP at the elongation site	Escherichia coli	562				Enterobacteriaceae	108	2.49	TRANSFERASE/ELECTRON TRANSPORT/DNA	P0AA25	PF00085 [4-105]	Thioredoxin	Thioredoxin	GO:0006662, GO:0016032, GO:0034599, GO:0045454, GO:0055114, GO:0098869	GO:0005829	GO:0004791, GO:0005515, GO:0015035, GO:0016671, GO:0047134
1TKD	A	T7 DNA polymerase ternary complex with 8 oxo guanosine and dCMP at the elongation site	Escherichia virus T7	1985738	1	●	dsDNA	Podoviridae	698	2.49	TRANSFERASE/ELECTRON TRANSPORT/DNA	P00581	PF00476 [331-701]	DNA_pol_A	DNA polymerase family A	GO:0006260, GO:0006261, GO:0008152, GO:0016032, GO:0039693, GO:0071897, GO:0090305		GO:0003676, GO:0003677, GO:0003824, GO:0003887, GO:0004518, GO:0004527, GO:0008408, GO:0016740, GO:0016779, GO:0016787, GO:0046872
1TLH	B	T4 AsiA bound to sigma70 region 4	Escherichia coli	562				Enterobacteriaceae	81		TRANSCRIPTION	P00579	PF04545 [547-600]	Sigma70_r4	Sigma-70, region 4	GO:0006352, GO:0006355		GO:0003677, GO:0003700, GO:0016987
1TLH	A	T4 AsiA bound to sigma70 region 4	Enterobacteria phage T4 sensu lato	348604	1	●	dsDNA	Myoviridae	90		TRANSCRIPTION	P32267	PF09010 [2-81]	AsiA	Anti-Sigma Factor A	GO:0006351, GO:0006355		GO:0005515
1U58	A	Crystal structure of the murine cytomegalovirus MHC-I homolog m144	Murid betaherpesvirus 1	10366	1	●	dsDNA	Herpesviridae	253	1.9	IMMUNE SYSTEM	A2Q6L5	PF07654 [161-228]	C1-set	Immunoglobulin C1-set domain
1U58	B	Crystal structure of the murine cytomegalovirus MHC-I homolog m144	Mus musculus	10090				Muridae	99	1.9	IMMUNE SYSTEM	P01887	PF07654 [7-86]	C1-set	Immunoglobulin C1-set domain	GO:0001895, GO:0001916, GO:0002237, GO:0002376, GO:0002474, GO:0002481, GO:0002726, GO:0006826, GO:0006955, GO:0006968, GO:0010977, GO:0019885, GO:0032092, GO:0033077, GO:0033216, GO:0042026, GO:0042493, GO:0045646, GO:0046686, GO:0048260, GO:0055072, GO:0071281, GO:0071283, GO:1900121, GO:1900122, GO:1904434, GO:1904437, GO:1904440	GO:0005576, GO:0005615, GO:0005794, GO:0005829, GO:0005886, GO:0005925, GO:0009897, GO:0016020, GO:0030670, GO:0042612, GO:0070062, GO:1990712	GO:0001948, GO:0005515, GO:0042802
1U8H	A	Crystal structure of the HIV-1 Cross Neutralizing Monoclonal Antibody 2F5 in complex with gp41 Peptide ALDKWAS	Homo sapiens	9606				Hominidae	214	2.1	IMMUNE SYSTEM		PF07686 [6-106], PF07654 [115-201]	V-set, C1-set	Immunoglobulin V-set domain, Immunoglobulin C1-set domain
1U8H	B	Crystal structure of the HIV-1 Cross Neutralizing Monoclonal Antibody 2F5 in complex with gp41 Peptide ALDKWAS	Homo sapiens	9606				Hominidae	235	2.1	IMMUNE SYSTEM		PF07686 [8-95], PF07654 [121-201]	V-set, C1-set	Immunoglobulin V-set domain, Immunoglobulin C1-set domain
1U8I	A	Crystal structure of the HIV-1 Cross Neutralizing Monoclonal Antibody 2F5 in complex with gp41 Peptide ELDKWAN	Homo sapiens	9606				Hominidae	214	2	IMMUNE SYSTEM		PF07686 [6-106], PF07654 [115-201]	V-set, C1-set	Immunoglobulin V-set domain, Immunoglobulin C1-set domain
1U8I	B	Crystal structure of the HIV-1 Cross Neutralizing Monoclonal Antibody 2F5 in complex with gp41 Peptide ELDKWAN	Homo sapiens	9606				Hominidae	235	2	IMMUNE SYSTEM		PF07686 [8-95], PF07654 [121-201]	V-set, C1-set	Immunoglobulin V-set domain, Immunoglobulin C1-set domain
1U8J	A	Crystal structure of the HIV-1 Cross Neutralizing Monoclonal Antibody 2F5 in complex with gp41 Peptide ELDKWAG	Homo sapiens	9606				Hominidae	214	2.24	IMMUNE SYSTEM		PF07686 [6-106], PF07654 [115-201]	V-set, C1-set	Immunoglobulin V-set domain, Immunoglobulin C1-set domain
1U8J	B	Crystal structure of the HIV-1 Cross Neutralizing Monoclonal Antibody 2F5 in complex with gp41 Peptide ELDKWAG	Homo sapiens	9606				Hominidae	235	2.24	IMMUNE SYSTEM		PF07686 [8-95], PF07654 [121-201]	V-set, C1-set	Immunoglobulin V-set domain, Immunoglobulin C1-set domain
1U8K	A	Crystal structure of the HIV-1 Cross Neutralizing Monoclonal Antibody 2F5 in complex with gp41 Peptide LELDKWASL	Homo sapiens	9606				Hominidae	214	2.24	IMMUNE SYSTEM		PF07686 [6-106], PF07654 [115-201]	V-set, C1-set	Immunoglobulin V-set domain, Immunoglobulin C1-set domain
1U8K	B	Crystal structure of the HIV-1 Cross Neutralizing Monoclonal Antibody 2F5 in complex with gp41 Peptide LELDKWASL	Homo sapiens	9606				Hominidae	234	2.24	IMMUNE SYSTEM		PF07686 [8-95], PF07654 [121-201]	V-set, C1-set	Immunoglobulin V-set domain, Immunoglobulin C1-set domain
1U8L	A	Crystal structure of the HIV-1 Cross Neutralizing Monoclonal Antibody 2F5 in complex with gp41 Peptide DLDRWAS	Homo sapiens	9606				Hominidae	214	2.6	IMMUNE SYSTEM		PF07686 [6-106], PF07654 [115-201]	V-set, C1-set	Immunoglobulin V-set domain, Immunoglobulin C1-set domain
1U8L	B	Crystal structure of the HIV-1 Cross Neutralizing Monoclonal Antibody 2F5 in complex with gp41 Peptide DLDRWAS	Homo sapiens	9606				Hominidae	235	2.6	IMMUNE SYSTEM		PF07686 [8-95], PF07654 [121-201]	V-set, C1-set	Immunoglobulin V-set domain, Immunoglobulin C1-set domain
1U8M	A	Crystal structure of the HIV-1 Cross Neutralizing Monoclonal Antibody 2F5 in complex with gp41 Peptide ELDKYAS	Homo sapiens	9606				Hominidae	214	2.4	IMMUNE SYSTEM		PF07686 [6-106], PF07654 [115-201]	V-set, C1-set	Immunoglobulin V-set domain, Immunoglobulin C1-set domain
1U8M	B	Crystal structure of the HIV-1 Cross Neutralizing Monoclonal Antibody 2F5 in complex with gp41 Peptide ELDKYAS	Homo sapiens	9606				Hominidae	235	2.4	IMMUNE SYSTEM		PF07686 [8-95], PF07654 [121-201]	V-set, C1-set	Immunoglobulin V-set domain, Immunoglobulin C1-set domain
1U8N	A	Crystal structure of the HIV-1 Cross Neutralizing Monoclonal Antibody 2F5 in complex with gp41 Peptide ELDKFAS	Homo sapiens	9606				Hominidae	214	2.56	IMMUNE SYSTEM		PF07686 [6-106], PF07654 [115-201]	V-set, C1-set	Immunoglobulin V-set domain, Immunoglobulin C1-set domain
1U8N	B	Crystal structure of the HIV-1 Cross Neutralizing Monoclonal Antibody 2F5 in complex with gp41 Peptide ELDKFAS	Homo sapiens	9606				Hominidae	235	2.56	IMMUNE SYSTEM		PF07686 [8-95], PF07654 [121-201]	V-set, C1-set	Immunoglobulin V-set domain, Immunoglobulin C1-set domain
1U8O	A	Crystal structure of the HIV-1 Cross Neutralizing Monoclonal Antibody 2F5 in complex with gp41 Peptide ELDKHAS	Homo sapiens	9606				Hominidae	214	3.02	IMMUNE SYSTEM		PF07686 [6-106], PF07654 [115-201]	V-set, C1-set	Immunoglobulin V-set domain, Immunoglobulin C1-set domain
1U8O	B	Crystal structure of the HIV-1 Cross Neutralizing Monoclonal Antibody 2F5 in complex with gp41 Peptide ELDKHAS	Homo sapiens	9606				Hominidae	235	3.02	IMMUNE SYSTEM		PF07686 [8-95], PF07654 [121-201]	V-set, C1-set	Immunoglobulin V-set domain, Immunoglobulin C1-set domain
1U8P	A	Crystal structure of the HIV-1 Cross Neutralizing Monoclonal Antibody 2F5 in complex with gp41 Peptide ECDKWCS	Homo sapiens	9606				Hominidae	214	3.23	IMMUNE SYSTEM		PF07686 [6-106], PF07654 [115-201]	V-set, C1-set	Immunoglobulin V-set domain, Immunoglobulin C1-set domain
1U8P	B	Crystal structure of the HIV-1 Cross Neutralizing Monoclonal Antibody 2F5 in complex with gp41 Peptide ECDKWCS	Homo sapiens	9606				Hominidae	235	3.23	IMMUNE SYSTEM		PF07686 [8-95], PF07654 [121-201]	V-set, C1-set	Immunoglobulin V-set domain, Immunoglobulin C1-set domain
1U8Q	A	Crystal structure of the HIV-1 Cross Neutralizing Monoclonal Antibody 2F5 in complex with gp41 Peptide ELEKWAS	Homo sapiens	9606				Hominidae	214	2.24	IMMUNE SYSTEM		PF07686 [6-106], PF07654 [115-201]	V-set, C1-set	Immunoglobulin V-set domain, Immunoglobulin C1-set domain
1U8Q	B	Crystal structure of the HIV-1 Cross Neutralizing Monoclonal Antibody 2F5 in complex with gp41 Peptide ELEKWAS	Homo sapiens	9606				Hominidae	235	2.24	IMMUNE SYSTEM		PF07686 [8-95], PF07654 [121-201]	V-set, C1-set	Immunoglobulin V-set domain, Immunoglobulin C1-set domain
1U91	A	Crystal structure of the HIV-1 Cross Neutralizing Monoclonal Antibody 2F5 in complex with gp41 Peptide Analog ENDKW-[Dap]-S (cyclic)	Homo sapiens	9606				Hominidae	214	2.24	IMMUNE SYSTEM		PF07686 [6-106], PF07654 [115-201]	V-set, C1-set	Immunoglobulin V-set domain, Immunoglobulin C1-set domain
1U91	B	Crystal structure of the HIV-1 Cross Neutralizing Monoclonal Antibody 2F5 in complex with gp41 Peptide Analog ENDKW-[Dap]-S (cyclic)	Homo sapiens	9606				Hominidae	235	2.24	IMMUNE SYSTEM		PF07686 [8-95], PF07654 [121-201]	V-set, C1-set	Immunoglobulin V-set domain, Immunoglobulin C1-set domain
1U92	A	Crystal structure of the HIV-1 Cross Neutralizing Monoclonal Antibody 2F5 in complex with gp41 Peptide Analog E-[Dap]-DKWQS (cyclic)	Homo sapiens	9606				Hominidae	214	2.24	IMMUNE SYSTEM		PF07686 [6-106], PF07654 [115-201]	V-set, C1-set	Immunoglobulin V-set domain, Immunoglobulin C1-set domain
1U92	B	Crystal structure of the HIV-1 Cross Neutralizing Monoclonal Antibody 2F5 in complex with gp41 Peptide Analog E-[Dap]-DKWQS (cyclic)	Homo sapiens	9606				Hominidae	234	2.24	IMMUNE SYSTEM		PF07686 [8-95], PF07654 [121-201]	V-set, C1-set	Immunoglobulin V-set domain, Immunoglobulin C1-set domain
1U93	A	Crystal structure of the HIV-1 Cross Neutralizing Monoclonal Antibody 2F5 in complex with gp41 Peptide Analog EQDKW-[Dap]-S (cyclic)	Homo sapiens	9606				Hominidae	214	2.37	IMMUNE SYSTEM		PF07686 [6-106], PF07654 [115-201]	V-set, C1-set	Immunoglobulin V-set domain, Immunoglobulin C1-set domain
1U93	B	Crystal structure of the HIV-1 Cross Neutralizing Monoclonal Antibody 2F5 in complex with gp41 Peptide Analog EQDKW-[Dap]-S (cyclic)	Homo sapiens	9606				Hominidae	235	2.37	IMMUNE SYSTEM		PF07686 [8-95], PF07654 [121-201]	V-set, C1-set	Immunoglobulin V-set domain, Immunoglobulin C1-set domain
1U95	A	Crystal structure of the HIV-1 Cross Neutralizing Monoclonal Antibody 2F5 in complex with gp41 Peptide ELDHWAS	Homo sapiens	9606				Hominidae	214	2.24	IMMUNE SYSTEM		PF07686 [6-106], PF07654 [115-201]	V-set, C1-set	Immunoglobulin V-set domain, Immunoglobulin C1-set domain
1U95	B	Crystal structure of the HIV-1 Cross Neutralizing Monoclonal Antibody 2F5 in complex with gp41 Peptide ELDHWAS	Homo sapiens	9606				Hominidae	235	2.24	IMMUNE SYSTEM		PF07686 [8-95], PF07654 [121-201]	V-set, C1-set	Immunoglobulin V-set domain, Immunoglobulin C1-set domain
1UGH	E	CRYSTAL STRUCTURE OF HUMAN URACIL-DNA GLYCOSYLASE IN COMPLEX WITH A PROTEIN INHIBITOR: PROTEIN MIMICRY OF DNA	Homo sapiens	9606				Hominidae	223	1.9	GLYCOSYLASE	P13051	PF03167 [135-290]	UDG	Uracil DNA glycosylase superfamily	GO:0006281, GO:0006284		GO:0004844, GO:0016799
1UGH	I	CRYSTAL STRUCTURE OF HUMAN URACIL-DNA GLYCOSYLASE IN COMPLEX WITH A PROTEIN INHIBITOR: PROTEIN MIMICRY OF DNA	Bacillus phage PBS2	10684	1	●	dsDNA	Myoviridae	82	1.9	GLYCOSYLASE	P14739						GO:0005515
1UPN	B	COMPLEX OF ECHOVIRUS TYPE 12 WITH DOMAINS 3 AND 4 OF ITS RECEPTOR DECAY ACCELERATING FACTOR (CD55) BY CRYO ELECTRON MICROSCOPY AT 16 A	Enterovirus B	138949	4	●	ssRNA+	Picornaviridae	262	16	VIRUS/RECEPTOR	Q8JKE8	PF00073 [24-231]	Rhv	picornavirus capsid protein		GO:0019028	GO:0005198
1UPN	C	COMPLEX OF ECHOVIRUS TYPE 12 WITH DOMAINS 3 AND 4 OF ITS RECEPTOR DECAY ACCELERATING FACTOR (CD55) BY CRYO ELECTRON MICROSCOPY AT 16 A	Enterovirus B	138949	4	●	ssRNA+	Picornaviridae	238	16	VIRUS/RECEPTOR	Q8JKE8	PF00073 [30-194]	Rhv	picornavirus capsid protein		GO:0019028	GO:0005198
1UPN	A	COMPLEX OF ECHOVIRUS TYPE 12 WITH DOMAINS 3 AND 4 OF ITS RECEPTOR DECAY ACCELERATING FACTOR (CD55) BY CRYO ELECTRON MICROSCOPY AT 16 A	Enterovirus B	138949	4	●	ssRNA+	Picornaviridae	292	16	VIRUS/RECEPTOR	Q8JKE8	PF00073 [45-214]	Rhv	picornavirus capsid protein		GO:0019028	GO:0005198
1UPN	E	COMPLEX OF ECHOVIRUS TYPE 12 WITH DOMAINS 3 AND 4 OF ITS RECEPTOR DECAY ACCELERATING FACTOR (CD55) BY CRYO ELECTRON MICROSCOPY AT 16 A	Homo sapiens	9606				Hominidae	129	16	VIRUS/RECEPTOR	P08174	PF00084 [7-64], PF00084 [69-127]	Sushi, Sushi	Sushi repeat (SCR repeat), Sushi repeat (SCR repeat)
1UPN	D	COMPLEX OF ECHOVIRUS TYPE 12 WITH DOMAINS 3 AND 4 OF ITS RECEPTOR DECAY ACCELERATING FACTOR (CD55) BY CRYO ELECTRON MICROSCOPY AT 16 A	Enterovirus B	138949	4	●	ssRNA+	Picornaviridae	69	16	VIRUS/RECEPTOR	Q8JKE8	PF02226 [2-69]	Pico_P1A	Picornavirus coat protein (VP4)		GO:0019028	GO:0005198
1UUG	A	ESCHERICHIA COLI URACIL-DNA GLYCOSYLASE:INHIBITOR COMPLEX WITH WILD-TYPE UDG AND WILD-TYPE UGI	Escherichia coli	562				Enterobacteriaceae	229	2.4	REPLICATION, HYDROLASE	P12295	PF03167 [55-209]	UDG	Uracil DNA glycosylase superfamily	GO:0006281, GO:0006284, GO:0006974, GO:0097510	GO:0005634, GO:0005737, GO:0005739	GO:0004844, GO:0005515, GO:0016787, GO:0016799
1UUG	C	ESCHERICHIA COLI URACIL-DNA GLYCOSYLASE:INHIBITOR COMPLEX WITH WILD-TYPE UDG AND WILD-TYPE UGI	Escherichia coli	562				Enterobacteriaceae	229	2.4	REPLICATION, HYDROLASE	P12295				GO:0006281, GO:0006284, GO:0006974, GO:0097510	GO:0005634, GO:0005737, GO:0005739	GO:0004844, GO:0005515, GO:0016787, GO:0016799
1UUG	B	ESCHERICHIA COLI URACIL-DNA GLYCOSYLASE:INHIBITOR COMPLEX WITH WILD-TYPE UDG AND WILD-TYPE UGI	Bacillus phage PBS2	10684	1	●	dsDNA	Myoviridae	84	2.4	REPLICATION, HYDROLASE	P14739						GO:0005515
1UUG	D	ESCHERICHIA COLI URACIL-DNA GLYCOSYLASE:INHIBITOR COMPLEX WITH WILD-TYPE UDG AND WILD-TYPE UGI	Bacillus phage PBS2	10684	1	●	dsDNA	Myoviridae	84	2.4	REPLICATION, HYDROLASE	P14739						GO:0005515
1UXS	A	CRYSTAL STRUCTURE OF HLA-B*2705 COMPLEXED WITH THE LATENT MEMBRANE PROTEIN 2 PEPTIDE (LMP2)OF EPSTEIN-BARR VIRUS	Homo sapiens	9606				Hominidae	276	1.55	IMMUNE SYSTEM/PEPTIDE	P03989	PF00129 [1-179], PF07654 [195-266]	MHC_I, C1-set	Class I Histocompatibility antigen, domains alpha 1 and 2, Immunoglobulin C1-set domain
1UXS	B	CRYSTAL STRUCTURE OF HLA-B*2705 COMPLEXED WITH THE LATENT MEMBRANE PROTEIN 2 PEPTIDE (LMP2)OF EPSTEIN-BARR VIRUS	Homo sapiens	9606				Hominidae	100	1.55	IMMUNE SYSTEM/PEPTIDE	P61769	PF07654 [7-87]	C1-set	Immunoglobulin C1-set domain	GO:0001895, GO:0001916, GO:0002237, GO:0002376, GO:0002474, GO:0002479, GO:0002480, GO:0002481, GO:0002726, GO:0006826, GO:0006955, GO:0010977, GO:0019885, GO:0032092, GO:0033077, GO:0033216, GO:0042026, GO:0042493, GO:0043312, GO:0044267, GO:0045087, GO:0045646, GO:0046686, GO:0048260, GO:0050690, GO:0050776, GO:0055072, GO:0060333, GO:0071281, GO:0071283, GO:1900121, GO:1900122, GO:1904434, GO:…	GO:0000139, GO:0005576, GO:0005615, GO:0005788, GO:0005794, GO:0005829, GO:0005886, GO:0005925, GO:0009897, GO:0009986, GO:0012507, GO:0016020, GO:0030670, GO:0031901, GO:0031905, GO:0035580, GO:0042612, GO:0055038, GO:0070062, GO:1904724, GO:1990712	GO:0001948, GO:0005515, GO:0042802
1UXW	A	CRYSTAL STRUCTURE OF HLA-B*2709 COMPLEXED WITH THE LATENT MEMBRANE PROTEIN 2 PEPTIDE (LMP2) OF EPSTEIN-BARR VIRUS	Homo sapiens	9606				Hominidae	276	1.71	IMMUNE SYSTEM/PEPTIDE	P03989	PF00129 [1-179], PF07654 [195-266]	MHC_I, C1-set	Class I Histocompatibility antigen, domains alpha 1 and 2, Immunoglobulin C1-set domain
1UXW	B	CRYSTAL STRUCTURE OF HLA-B*2709 COMPLEXED WITH THE LATENT MEMBRANE PROTEIN 2 PEPTIDE (LMP2) OF EPSTEIN-BARR VIRUS	Homo sapiens	9606				Hominidae	100	1.71	IMMUNE SYSTEM/PEPTIDE	P61769	PF07654 [7-87]	C1-set	Immunoglobulin C1-set domain	GO:0001895, GO:0001916, GO:0002237, GO:0002376, GO:0002474, GO:0002479, GO:0002480, GO:0002481, GO:0002726, GO:0006826, GO:0006955, GO:0010977, GO:0019885, GO:0032092, GO:0033077, GO:0033216, GO:0042026, GO:0042493, GO:0043312, GO:0044267, GO:0045087, GO:0045646, GO:0046686, GO:0048260, GO:0050690, GO:0050776, GO:0055072, GO:0060333, GO:0071281, GO:0071283, GO:1900121, GO:1900122, GO:1904434, GO:…	GO:0000139, GO:0005576, GO:0005615, GO:0005788, GO:0005794, GO:0005829, GO:0005886, GO:0005925, GO:0009897, GO:0009986, GO:0012507, GO:0016020, GO:0030670, GO:0031901, GO:0031905, GO:0035580, GO:0042612, GO:0055038, GO:0070062, GO:1904724, GO:1990712	GO:0001948, GO:0005515, GO:0042802
1V9U	2	Human Rhinovirus 2 bound to a fragment of its cellular receptor protein	Rhinovirus A	147711	4	●	ssRNA+	Picornaviridae	261	3.6	Virus/Receptor	P04936	PF00073 [24-232]	Rhv	picornavirus capsid protein		GO:0019028	GO:0005198
1V9U	3	Human Rhinovirus 2 bound to a fragment of its cellular receptor protein	Rhinovirus A	147711	4	●	ssRNA+	Picornaviridae	237	3.6	Virus/Receptor	P04936	PF00073 [30-192]	Rhv	picornavirus capsid protein		GO:0019028	GO:0005198
1V9U	1	Human Rhinovirus 2 bound to a fragment of its cellular receptor protein	Rhinovirus A	147711	4	●	ssRNA+	Picornaviridae	289	3.6	Virus/Receptor	P04936	PF00073 [49-202]	Rhv	picornavirus capsid protein		GO:0019028	GO:0005198
1V9U	4	Human Rhinovirus 2 bound to a fragment of its cellular receptor protein	Rhinovirus A	147711	4	●	ssRNA+	Picornaviridae	68	3.6	Virus/Receptor	P04936	PF02226 [2-43]	Pico_P1A	Picornavirus coat protein (VP4)		GO:0019028	GO:0005198
1WA7	A	SH3 DOMAIN OF HUMAN LYN TYROSINE KINASE IN COMPLEX WITH A HERPESVIRAL LIGAND	Homo sapiens	9606				Hominidae	65		SH3 DOMAIN	P07948	PF00018 [14-60]	SH3_1	SH3 domain
1WBX	A	CRYSTAL STRUCTURES OF MURINE MHC CLASS I H-2 DB AND KB MOLECULES IN COMPLEX WITH CTL EPITOPES FROM INFLUENZA A VIRUS: IMPLICATIONS FOR TCR REPERTOIRE SELECTION AND IMMUNODOMINANCE	Mus musculus	10090				Muridae	276	1.9	IMMUNE SYSTEM	P01899	PF00129 [2-179], PF07654 [196-266]	MHC_I, C1-set	Class I Histocompatibility antigen, domains alpha 1 and 2, Immunoglobulin C1-set domain
1WBX	B	CRYSTAL STRUCTURES OF MURINE MHC CLASS I H-2 DB AND KB MOLECULES IN COMPLEX WITH CTL EPITOPES FROM INFLUENZA A VIRUS: IMPLICATIONS FOR TCR REPERTOIRE SELECTION AND IMMUNODOMINANCE	Mus musculus	10090				Muridae	99	1.9	IMMUNE SYSTEM	P01887	PF07654 [7-86]	C1-set	Immunoglobulin C1-set domain	GO:0001895, GO:0001916, GO:0002237, GO:0002376, GO:0002474, GO:0002481, GO:0002726, GO:0006826, GO:0006955, GO:0006968, GO:0010977, GO:0019885, GO:0032092, GO:0033077, GO:0033216, GO:0042026, GO:0042493, GO:0045646, GO:0046686, GO:0048260, GO:0055072, GO:0071281, GO:0071283, GO:1900121, GO:1900122, GO:1904434, GO:1904437, GO:1904440	GO:0005576, GO:0005615, GO:0005794, GO:0005829, GO:0005886, GO:0005925, GO:0009897, GO:0016020, GO:0030670, GO:0042612, GO:0070062, GO:1990712	GO:0001948, GO:0005515, GO:0042802
1WBY	A	CRYSTAL STRUCTURES OF MURINE MHC CLASS I H-2 DB AND KB MOLECULES IN COMPLEX WITH CTL EPITOPES FROM INFLUENZA A VIRUS: IMPLICATIONS FOR TCR REPERTOIRE SELECTION AND IMMUNODOMINANCE	Mus musculus	10090				Muridae	276	2.3	IMMUNE SYSTEM	P01899	PF00129 [2-179], PF07654 [196-266]	MHC_I, C1-set	Class I Histocompatibility antigen, domains alpha 1 and 2, Immunoglobulin C1-set domain
1WBY	B	CRYSTAL STRUCTURES OF MURINE MHC CLASS I H-2 DB AND KB MOLECULES IN COMPLEX WITH CTL EPITOPES FROM INFLUENZA A VIRUS: IMPLICATIONS FOR TCR REPERTOIRE SELECTION AND IMMUNODOMINANCE	Mus musculus	10090				Muridae	99	2.3	IMMUNE SYSTEM	P01887	PF07654 [7-86]	C1-set	Immunoglobulin C1-set domain	GO:0001895, GO:0001916, GO:0002237, GO:0002376, GO:0002474, GO:0002481, GO:0002726, GO:0006826, GO:0006955, GO:0006968, GO:0010977, GO:0019885, GO:0032092, GO:0033077, GO:0033216, GO:0042026, GO:0042493, GO:0045646, GO:0046686, GO:0048260, GO:0055072, GO:0071281, GO:0071283, GO:1900121, GO:1900122, GO:1904434, GO:1904437, GO:1904440	GO:0005576, GO:0005615, GO:0005794, GO:0005829, GO:0005886, GO:0005925, GO:0009897, GO:0016020, GO:0030670, GO:0042612, GO:0070062, GO:1990712	GO:0001948, GO:0005515, GO:0042802
1WBZ	A	CRYSTAL STRUCTURES OF MURINE MHC CLASS I H-2 DB AND KB MOLECULES IN COMPLEX WITH CTL EPITOPES FROM INFLUENZA A VIRUS: IMPLICATIONS FOR TCR REPERTOIRE SELECTION AND IMMUNODOMINANCE	Mus musculus	10090				Muridae	275	2	IMMUNE SYSTEM	P01901	PF00129 [2-179], PF07654 [196-266]	MHC_I, C1-set	Class I Histocompatibility antigen, domains alpha 1 and 2, Immunoglobulin C1-set domain
1WBZ	B	CRYSTAL STRUCTURES OF MURINE MHC CLASS I H-2 DB AND KB MOLECULES IN COMPLEX WITH CTL EPITOPES FROM INFLUENZA A VIRUS: IMPLICATIONS FOR TCR REPERTOIRE SELECTION AND IMMUNODOMINANCE	Mus musculus	10090				Muridae	99	2	IMMUNE SYSTEM	P01887	PF07654 [7-86]	C1-set	Immunoglobulin C1-set domain	GO:0001895, GO:0001916, GO:0002237, GO:0002376, GO:0002474, GO:0002481, GO:0002726, GO:0006826, GO:0006955, GO:0006968, GO:0010977, GO:0019885, GO:0032092, GO:0033077, GO:0033216, GO:0042026, GO:0042493, GO:0045646, GO:0046686, GO:0048260, GO:0055072, GO:0071281, GO:0071283, GO:1900121, GO:1900122, GO:1904434, GO:1904437, GO:1904440	GO:0005576, GO:0005615, GO:0005794, GO:0005829, GO:0005886, GO:0005925, GO:0009897, GO:0016020, GO:0030670, GO:0042612, GO:0070062, GO:1990712	GO:0001948, GO:0005515, GO:0042802
1WBZ	D	CRYSTAL STRUCTURES OF MURINE MHC CLASS I H-2 DB AND KB MOLECULES IN COMPLEX WITH CTL EPITOPES FROM INFLUENZA A VIRUS: IMPLICATIONS FOR TCR REPERTOIRE SELECTION AND IMMUNODOMINANCE	Mus musculus	10090				Muridae	99	2	IMMUNE SYSTEM	P01887				GO:0001895, GO:0001916, GO:0002237, GO:0002376, GO:0002474, GO:0002481, GO:0002726, GO:0006826, GO:0006955, GO:0006968, GO:0010977, GO:0019885, GO:0032092, GO:0033077, GO:0033216, GO:0042026, GO:0042493, GO:0045646, GO:0046686, GO:0048260, GO:0055072, GO:0071281, GO:0071283, GO:1900121, GO:1900122, GO:1904434, GO:1904437, GO:1904440	GO:0005576, GO:0005615, GO:0005794, GO:0005829, GO:0005886, GO:0005925, GO:0009897, GO:0016020, GO:0030670, GO:0042612, GO:0070062, GO:1990712	GO:0001948, GO:0005515, GO:0042802
1WBZ	C	CRYSTAL STRUCTURES OF MURINE MHC CLASS I H-2 DB AND KB MOLECULES IN COMPLEX WITH CTL EPITOPES FROM INFLUENZA A VIRUS: IMPLICATIONS FOR TCR REPERTOIRE SELECTION AND IMMUNODOMINANCE	Mus musculus	10090				Muridae	275	2	IMMUNE SYSTEM	P01901
1X9M	B	T7 DNA polymerase in complex with an N-2-acetylaminofluorene-adducted DNA	Escherichia coli	562				Enterobacteriaceae	108	2.1	TRANSFERASE/ELECTRON TRANSPORT/DNA	P0AA25	PF00085 [4-105]	Thioredoxin	Thioredoxin	GO:0006662, GO:0016032, GO:0034599, GO:0045454, GO:0055114, GO:0098869	GO:0005829	GO:0004791, GO:0005515, GO:0015035, GO:0016671, GO:0047134
1X9M	A	T7 DNA polymerase in complex with an N-2-acetylaminofluorene-adducted DNA	Escherichia virus T7	1985738	1	●	dsDNA	Podoviridae	698	2.1	TRANSFERASE/ELECTRON TRANSPORT/DNA	P00581	PF00476 [331-701]	DNA_pol_A	DNA polymerase family A	GO:0006260, GO:0006261, GO:0008152, GO:0016032, GO:0039693, GO:0071897, GO:0090305		GO:0003676, GO:0003677, GO:0003824, GO:0003887, GO:0004518, GO:0004527, GO:0008408, GO:0016740, GO:0016779, GO:0016787, GO:0046872
1X9S	B	T7 DNA polymerase in complex with a primer/template DNA containing a disordered N-2 aminofluorene on the template, crystallized with dideoxy-CTP as the incoming nucleotide.	Escherichia coli	562				Enterobacteriaceae	108	2.7	TRANSFERASE/ELECTRON TRANSPORT/DNA	P0AA25	PF00085 [4-105]	Thioredoxin	Thioredoxin	GO:0006662, GO:0016032, GO:0034599, GO:0045454, GO:0055114, GO:0098869	GO:0005829	GO:0004791, GO:0005515, GO:0015035, GO:0016671, GO:0047134
1X9S	A	T7 DNA polymerase in complex with a primer/template DNA containing a disordered N-2 aminofluorene on the template, crystallized with dideoxy-CTP as the incoming nucleotide.	Escherichia virus T7	1985738	1	●	dsDNA	Podoviridae	698	2.7	TRANSFERASE/ELECTRON TRANSPORT/DNA	P00581	PF00476 [331-701]	DNA_pol_A	DNA polymerase family A	GO:0006260, GO:0006261, GO:0008152, GO:0016032, GO:0039693, GO:0071897, GO:0090305		GO:0003676, GO:0003677, GO:0003824, GO:0003887, GO:0004518, GO:0004527, GO:0008408, GO:0016740, GO:0016779, GO:0016787, GO:0046872
1X9W	B	T7 DNA polymerase in complex with a primer/template DNA containing a disordered N-2 aminofluorene on the template, crystallized with dideoxy-ATP as the incoming nucleotide.	Escherichia coli	562				Enterobacteriaceae	108	2.3	TRANSFERASE/ELECTRON TRANSPORT/DNA	P0AA25	PF00085 [4-105]	Thioredoxin	Thioredoxin	GO:0006662, GO:0016032, GO:0034599, GO:0045454, GO:0055114, GO:0098869	GO:0005829	GO:0004791, GO:0005515, GO:0015035, GO:0016671, GO:0047134
1X9W	A	T7 DNA polymerase in complex with a primer/template DNA containing a disordered N-2 aminofluorene on the template, crystallized with dideoxy-ATP as the incoming nucleotide.	Escherichia virus T7	1985738	1	●	dsDNA	Podoviridae	698	2.3	TRANSFERASE/ELECTRON TRANSPORT/DNA	P00581	PF00476 [331-701]	DNA_pol_A	DNA polymerase family A	GO:0006260, GO:0006261, GO:0008152, GO:0016032, GO:0039693, GO:0071897, GO:0090305		GO:0003676, GO:0003677, GO:0003824, GO:0003887, GO:0004518, GO:0004527, GO:0008408, GO:0016740, GO:0016779, GO:0016787, GO:0046872
1XCQ	L	Complex HCV core-Fab 19D9D6-Protein L mutant (D55A,L57H,Y64W) in space group P21	Finegoldia magna	1260				Peptoniphilaceae	80	3.5	IMMUNE SYSTEM		PF02246 [17-82]	B1	Protein L b1 domain
1XCQ	B	Complex HCV core-Fab 19D9D6-Protein L mutant (D55A,L57H,Y64W) in space group P21	Mus musculus	10090				Muridae	218	3.5	IMMUNE SYSTEM		PF07686 [10-116], PF07654 [126-206]	V-set, C1-set	Immunoglobulin V-set domain, Immunoglobulin C1-set domain
1XCQ	A	Complex HCV core-Fab 19D9D6-Protein L mutant (D55A,L57H,Y64W) in space group P21	Mus musculus	10090				Muridae	220	3.5	IMMUNE SYSTEM		PF07686 [6-111], PF07654 [121-206]	V-set, C1-set	Immunoglobulin V-set domain, Immunoglobulin C1-set domain
1XCQ	C	Complex HCV core-Fab 19D9D6-Protein L mutant (D55A,L57H,Y64W) in space group P21	Mus musculus	10090				Muridae	220	3.5	IMMUNE SYSTEM
1XCQ	D	Complex HCV core-Fab 19D9D6-Protein L mutant (D55A,L57H,Y64W) in space group P21	Mus musculus	10090				Muridae	218	3.5	IMMUNE SYSTEM
1XCQ	E	Complex HCV core-Fab 19D9D6-Protein L mutant (D55A,L57H,Y64W) in space group P21	Mus musculus	10090				Muridae	220	3.5	IMMUNE SYSTEM
1XCQ	F	Complex HCV core-Fab 19D9D6-Protein L mutant (D55A,L57H,Y64W) in space group P21	Mus musculus	10090				Muridae	218	3.5	IMMUNE SYSTEM
1XCQ	G	Complex HCV core-Fab 19D9D6-Protein L mutant (D55A,L57H,Y64W) in space group P21	Mus musculus	10090				Muridae	220	3.5	IMMUNE SYSTEM
1XCQ	H	Complex HCV core-Fab 19D9D6-Protein L mutant (D55A,L57H,Y64W) in space group P21	Mus musculus	10090				Muridae	218	3.5	IMMUNE SYSTEM
1XCQ	M	Complex HCV core-Fab 19D9D6-Protein L mutant (D55A,L57H,Y64W) in space group P21	Finegoldia magna	1260				Peptoniphilaceae	80	3.5	IMMUNE SYSTEM
1XCQ	N	Complex HCV core-Fab 19D9D6-Protein L mutant (D55A,L57H,Y64W) in space group P21	Finegoldia magna	1260				Peptoniphilaceae	80	3.5	IMMUNE SYSTEM
1XCQ	O	Complex HCV core-Fab 19D9D6-Protein L mutant (D55A,L57H,Y64W) in space group P21	Finegoldia magna	1260				Peptoniphilaceae	80	3.5	IMMUNE SYSTEM
1XCT	L	Complex HCV core-Fab 19D9D6-Protein L mutant (D55A, L57H, Y64W) in space group P21212	Finegoldia magna	1260				Peptoniphilaceae	80	3.05	IMMUNE SYSTEM		PF02246 [13-82]	B1	Protein L b1 domain
1XCT	B	Complex HCV core-Fab 19D9D6-Protein L mutant (D55A, L57H, Y64W) in space group P21212	Mus musculus	10090				Muridae	218	3.05	IMMUNE SYSTEM		PF07686 [10-116], PF07654 [126-206]	V-set, C1-set	Immunoglobulin V-set domain, Immunoglobulin C1-set domain
1XCT	A	Complex HCV core-Fab 19D9D6-Protein L mutant (D55A, L57H, Y64W) in space group P21212	Mus musculus	10090				Muridae	220	3.05	IMMUNE SYSTEM		PF07686 [6-111], PF07654 [121-206]	V-set, C1-set	Immunoglobulin V-set domain, Immunoglobulin C1-set domain
1XCT	C	Complex HCV core-Fab 19D9D6-Protein L mutant (D55A, L57H, Y64W) in space group P21212	Mus musculus	10090				Muridae	220	3.05	IMMUNE SYSTEM
1XCT	D	Complex HCV core-Fab 19D9D6-Protein L mutant (D55A, L57H, Y64W) in space group P21212	Mus musculus	10090				Muridae	218	3.05	IMMUNE SYSTEM
1XCT	M	Complex HCV core-Fab 19D9D6-Protein L mutant (D55A, L57H, Y64W) in space group P21212	Finegoldia magna	1260				Peptoniphilaceae	80	3.05	IMMUNE SYSTEM
1XF5	L	Complex HCV core-Fab 19D9D6-Protein L mutant (H74C, Y64W)in space group P21212	Finegoldia magna	1260				Peptoniphilaceae	80	2.6	IMMUNE SYSTEM		PF02246 [13-82]	B1	Protein L b1 domain
1XF5	B	Complex HCV core-Fab 19D9D6-Protein L mutant (H74C, Y64W)in space group P21212	Mus musculus	10090				Muridae	218	2.6	IMMUNE SYSTEM		PF07686 [10-116], PF07654 [126-206]	V-set, C1-set	Immunoglobulin V-set domain, Immunoglobulin C1-set domain
1XF5	A	Complex HCV core-Fab 19D9D6-Protein L mutant (H74C, Y64W)in space group P21212	Mus musculus	10090				Muridae	220	2.6	IMMUNE SYSTEM		PF07686 [6-111], PF07654 [121-206]	V-set, C1-set	Immunoglobulin V-set domain, Immunoglobulin C1-set domain
1XF5	C	Complex HCV core-Fab 19D9D6-Protein L mutant (H74C, Y64W)in space group P21212	Mus musculus	10090				Muridae	220	2.6	IMMUNE SYSTEM
1XF5	D	Complex HCV core-Fab 19D9D6-Protein L mutant (H74C, Y64W)in space group P21212	Mus musculus	10090				Muridae	218	2.6	IMMUNE SYSTEM
1XF5	M	Complex HCV core-Fab 19D9D6-Protein L mutant (H74C, Y64W)in space group P21212	Finegoldia magna	1260				Peptoniphilaceae	80	2.6	IMMUNE SYSTEM
1XO2	B	Crystal structure of a human cyclin-dependent kinase 6 complex with a flavonol inhibitor, fisetin	Homo sapiens	9606				Hominidae	308	2.9	CELL CYCLE/TRANSFERASE	Q00534	PF00069 [13-300]	Pkinase	Protein kinase domain	GO:0000082, GO:0000122, GO:0001954, GO:0002244, GO:0003323, GO:0006468, GO:0007049, GO:0007050, GO:0007165, GO:0007219, GO:0008285, GO:0009615, GO:0010389, GO:0010468, GO:0010628, GO:0014002, GO:0016310, GO:0021542, GO:0021670, GO:0030097, GO:0030154, GO:0033077, GO:0042063, GO:0043697, GO:0045596, GO:0045638, GO:0045646, GO:0045656, GO:0045668, GO:0045786, GO:0048146, GO:0048699, GO:0050680, GO:…	GO:0000307, GO:0001726, GO:0005634, GO:0005654, GO:0005737, GO:0005813, GO:0005815, GO:0005829, GO:0005856, GO:0042995, GO:0097132	GO:0000166, GO:0004672, GO:0004674, GO:0004693, GO:0005515, GO:0005524, GO:0016301, GO:0016740, GO:0030332, GO:0098770
1XO2	A	Crystal structure of a human cyclin-dependent kinase 6 complex with a flavonol inhibitor, fisetin	Saimiriine gammaherpesvirus 2	10381	1	●	dsDNA	Herpesviridae	254	2.9	CELL CYCLE/TRANSFERASE	Q01043	PF00134 [32-147], PF09241 [149-254]	Cyclin_N, Herp-Cyclin	Cyclin, N-terminal domain, Herpesviridae viral cyclin	GO:0007049, GO:0016032, GO:0051301, GO:0060153
1Y6M	L	Crystal structure of Epstein-Barr virus IL-10 complexed with the soluble IL-10R1 chain	Human gammaherpesvirus 4	10376	1	●	dsDNA	Herpesviridae	145	2.8	IMMUNE SYSTEM	P03180	PF00726 [12-156]	IL10	Interleukin 10	GO:0006955, GO:0016032, GO:0030683	GO:0005576, GO:0005615	GO:0005125, GO:0005515
1Y6M	R	Crystal structure of Epstein-Barr virus IL-10 complexed with the soluble IL-10R1 chain	Homo sapiens	9606				Hominidae	214	2.8	IMMUNE SYSTEM	Q13651	PF01108 [3-90], PF09294 [121-205]	Tissue_fac, Interfer-bind	Tissue factor, Interferon-alpha/beta receptor, fibronectin type III
1Y6N	L	Crystal structure of Epstein-Barr virus IL-10 mutant (A87I) complexed with the soluble IL-10R1 chain	Human gammaherpesvirus 4	10376	1	●	dsDNA	Herpesviridae	145	2.7	IMMUNE SYSTEM	P03180	PF00726 [12-156]	IL10	Interleukin 10	GO:0006955, GO:0016032, GO:0030683	GO:0005576, GO:0005615	GO:0005125, GO:0005515
1Y6N	R	Crystal structure of Epstein-Barr virus IL-10 mutant (A87I) complexed with the soluble IL-10R1 chain	Homo sapiens	9606				Hominidae	214	2.7	IMMUNE SYSTEM	Q13651	PF01108 [2-90], PF09294 [121-203]	Tissue_fac, Interfer-bind	Tissue factor, Interferon-alpha/beta receptor, fibronectin type III
1YYL	G	crystal structure of CD4M33, a scorpion-toxin mimic of CD4, in complex with HIV-1 YU2 gp120 envelope glycoprotein and anti-HIV-1 antibody 17b	Human immunodeficiency virus 1	11676	6	●	ssRNA-RT	Retroviridae	313	2.75	Viral protein/Immune system	P35961	PF00516 [83-128], PF00516 [195-297], PF00516 [329-492]	GP120, GP120, GP120	Envelope glycoprotein GP120, Envelope glycoprotein GP120, Envelope glycoprotein GP120		GO:0019031
1YYL	H	crystal structure of CD4M33, a scorpion-toxin mimic of CD4, in complex with HIV-1 YU2 gp120 envelope glycoprotein and anti-HIV-1 antibody 17b	Homo sapiens	9606				Hominidae	229	2.75	Viral protein/Immune system		PF07686 [12-100C], PF07654 [121-201]	V-set, C1-set	Immunoglobulin V-set domain, Immunoglobulin C1-set domain
1YYL	L	crystal structure of CD4M33, a scorpion-toxin mimic of CD4, in complex with HIV-1 YU2 gp120 envelope glycoprotein and anti-HIV-1 antibody 17b	Homo sapiens	9606				Hominidae	214	2.75	Viral protein/Immune system		PF07686 [6-106], PF07654 [115-201]	V-set, C1-set	Immunoglobulin V-set domain, Immunoglobulin C1-set domain
1YYL	Q	crystal structure of CD4M33, a scorpion-toxin mimic of CD4, in complex with HIV-1 YU2 gp120 envelope glycoprotein and anti-HIV-1 antibody 17b	Homo sapiens	9606				Hominidae	214	2.75	Viral protein/Immune system
1YYL	R	crystal structure of CD4M33, a scorpion-toxin mimic of CD4, in complex with HIV-1 YU2 gp120 envelope glycoprotein and anti-HIV-1 antibody 17b	Homo sapiens	9606				Hominidae	229	2.75	Viral protein/Immune system
1YYL	P	crystal structure of CD4M33, a scorpion-toxin mimic of CD4, in complex with HIV-1 YU2 gp120 envelope glycoprotein and anti-HIV-1 antibody 17b	Human immunodeficiency virus 1	11676	6	●	ssRNA-RT	Retroviridae	313	2.75	Viral protein/Immune system	P35961					GO:0019031
1YYM	G	crystal structure of F23, a scorpion-toxin mimic of CD4, in complex with HIV-1 YU2 gp120 envelope glycoprotein and anti-HIV-1 antibody 17b	Human immunodeficiency virus 1	11676	6	●	ssRNA-RT	Retroviridae	313	2.2	Viral protein/Immune system	P35961	PF00516 [83-128], PF00516 [195-297], PF00516 [329-492]	GP120, GP120, GP120	Envelope glycoprotein GP120, Envelope glycoprotein GP120, Envelope glycoprotein GP120		GO:0019031
1YYM	H	crystal structure of F23, a scorpion-toxin mimic of CD4, in complex with HIV-1 YU2 gp120 envelope glycoprotein and anti-HIV-1 antibody 17b	Homo sapiens	9606				Hominidae	229	2.2	Viral protein/Immune system		PF07686 [12-100C], PF07654 [121-201]	V-set, C1-set	Immunoglobulin V-set domain, Immunoglobulin C1-set domain
1YYM	L	crystal structure of F23, a scorpion-toxin mimic of CD4, in complex with HIV-1 YU2 gp120 envelope glycoprotein and anti-HIV-1 antibody 17b	Homo sapiens	9606				Hominidae	214	2.2	Viral protein/Immune system		PF07686 [6-106], PF07654 [115-201]	V-set, C1-set	Immunoglobulin V-set domain, Immunoglobulin C1-set domain
1YYM	Q	crystal structure of F23, a scorpion-toxin mimic of CD4, in complex with HIV-1 YU2 gp120 envelope glycoprotein and anti-HIV-1 antibody 17b	Homo sapiens	9606				Hominidae	214	2.2	Viral protein/Immune system
1YYM	R	crystal structure of F23, a scorpion-toxin mimic of CD4, in complex with HIV-1 YU2 gp120 envelope glycoprotein and anti-HIV-1 antibody 17b	Homo sapiens	9606				Hominidae	229	2.2	Viral protein/Immune system
1YYM	P	crystal structure of F23, a scorpion-toxin mimic of CD4, in complex with HIV-1 YU2 gp120 envelope glycoprotein and anti-HIV-1 antibody 17b	Human immunodeficiency virus 1	11676	6	●	ssRNA-RT	Retroviridae	313	2.2	Viral protein/Immune system	P35961					GO:0019031
1Z7Z	2	Cryo-em structure of human coxsackievirus A21 complexed with five domain icam-1kilifi	Enterovirus C	138950	4	●	ssRNA+	Picornaviridae	272	8	Virus/Receptor	Q7T7N6	PF00073 [24-238]	Rhv	picornavirus capsid protein		GO:0019028	GO:0005198
1Z7Z	3	Cryo-em structure of human coxsackievirus A21 complexed with five domain icam-1kilifi	Enterovirus C	138950	4	●	ssRNA+	Picornaviridae	234	8	Virus/Receptor	Q7T7N6	PF00073 [43-191]	Rhv	picornavirus capsid protein		GO:0019028	GO:0005198
1Z7Z	1	Cryo-em structure of human coxsackievirus A21 complexed with five domain icam-1kilifi	Enterovirus C	138950	4	●	ssRNA+	Picornaviridae	286	8	Virus/Receptor	Q7T7N6	PF00073 [73-213]	Rhv	picornavirus capsid protein		GO:0019028	GO:0005198
1Z7Z	I	Cryo-em structure of human coxsackievirus A21 complexed with five domain icam-1kilifi	Homo sapiens	9606				Hominidae	450	8	Virus/Receptor	P05362	PF03921 [1-88]	ICAM_N	Intercellular adhesion molecule (ICAM), N-terminal domain	GO:0016337	GO:0016020
1ZTX	E	West Nile Virus Envelope Protein DIII in complex with neutralizing E16 antibody Fab	West Nile virus	11082	4	●	ssRNA+	Flaviviridae	108	2.5	Viral protein/Immune system	Q91KZ4	PF02832 [302-399]	Flavi_glycop_C	Flavivirus glycoprotein, immunoglobulin-like domain
1ZTX	L	West Nile Virus Envelope Protein DIII in complex with neutralizing E16 antibody Fab	Mus musculus	10090				Muridae	212	2.5	Viral protein/Immune system		PF07686 [11-105], PF07654 [115-200]	V-set, C1-set	Immunoglobulin V-set domain, Immunoglobulin C1-set domain
1ZTX	H	West Nile Virus Envelope Protein DIII in complex with neutralizing E16 antibody Fab	Mus musculus	10090				Muridae	219	2.5	Viral protein/Immune system		PF07686 [6-111], PF07654 [121-214]	V-set, C1-set	Immunoglobulin V-set domain, Immunoglobulin C1-set domain
1ZYQ	B	T7 DNA polymerase in complex with 8oG and incoming ddATP	Escherichia coli	562				Enterobacteriaceae	108	2.7	TRANSFERASE/ELECTRON TRANSPORT/DNA	P0AA25	PF00085 [4-105]	Thioredoxin	Thioredoxin	GO:0006662, GO:0016032, GO:0034599, GO:0045454, GO:0055114, GO:0098869	GO:0005829	GO:0004791, GO:0005515, GO:0015035, GO:0016671, GO:0047134
1ZYQ	A	T7 DNA polymerase in complex with 8oG and incoming ddATP	Escherichia virus T7	1985738	1	●	dsDNA	Podoviridae	698	2.7	TRANSFERASE/ELECTRON TRANSPORT/DNA	P00581	PF00476 [331-701]	DNA_pol_A	DNA polymerase family A	GO:0006260, GO:0006261, GO:0008152, GO:0016032, GO:0039693, GO:0071897, GO:0090305		GO:0003676, GO:0003677, GO:0003824, GO:0003887, GO:0004518, GO:0004527, GO:0008408, GO:0016740, GO:0016779, GO:0016787, GO:0046872
2A78	A	Crystal structure of the C3bot-RalA complex reveals a novel type of action of a bacterial exoenzyme	Homo sapiens	9606				Hominidae	187	1.81	PROTEIN BINDING/TRANSFERASE	P11233	PF00071 [16-176]	Ras	Ras family	GO:0007165, GO:0007265	GO:0005886, GO:0016020	GO:0003924, GO:0005525
2A78	B	Crystal structure of the C3bot-RalA complex reveals a novel type of action of a bacterial exoenzyme	Clostridium phage c-st	12336	1	●	dsDNA	Myoviridae	223	1.81	PROTEIN BINDING/TRANSFERASE	P15879	PF03496 [55-244]	ADPrib_exo_Tox	ADP-ribosyltransferase exoenzyme	GO:0006471, GO:0009405, GO:0016032	GO:0005576	GO:0016740, GO:0016757, GO:0016763
2A9K	A	Crystal structure of the C3bot-NAD-RalA complex reveals a novel type of action of a bacterial exoenzyme	Homo sapiens	9606				Hominidae	187	1.73	PROTEIN BINDING/TRANSFERASE	P11233	PF00071 [16-176]	Ras	Ras family	GO:0007165, GO:0007265	GO:0005886, GO:0016020	GO:0003924, GO:0005525
2A9K	B	Crystal structure of the C3bot-NAD-RalA complex reveals a novel type of action of a bacterial exoenzyme	Clostridium phage c-st	12336	1	●	dsDNA	Myoviridae	223	1.73	PROTEIN BINDING/TRANSFERASE	P15879	PF03496 [55-244]	ADPrib_exo_Tox	ADP-ribosyltransferase exoenzyme	GO:0006471, GO:0009405, GO:0016032	GO:0005576	GO:0016740, GO:0016757, GO:0016763
2AEP	A	An epidemiologically significant epitope of a 1998 influenza virus neuraminidase forms a highly hydrated interface in the NA-antibody complex.	Influenza A virus	11320	5	●	ssRNA-	Orthomyxoviridae	395	2.1	IMMUNE SYSTEM	Q9DL16	PF00064 [116-448]	Neur	Neuraminidase	GO:0005975	GO:0016020, GO:0033644, GO:0055036	GO:0004308
2AEP	H	An epidemiologically significant epitope of a 1998 influenza virus neuraminidase forms a highly hydrated interface in the NA-antibody complex.	Mus musculus	10090				Muridae	217	2.1	IMMUNE SYSTEM	P84751	PF07686 [12-111], PF07654 [148-190]	V-set, C1-set	Immunoglobulin V-set domain, Immunoglobulin C1-set domain		GO:0005576	GO:0003823
2AEP	L	An epidemiologically significant epitope of a 1998 influenza virus neuraminidase forms a highly hydrated interface in the NA-antibody complex.	Mus musculus	10090				Muridae	214	2.1	IMMUNE SYSTEM	P84750	PF07686 [7-105], PF07654 [136-171]	V-set, C1-set	Immunoglobulin V-set domain, Immunoglobulin C1-set domain		GO:0005576	GO:0003823
2AEQ	A	An epidemiologically significant epitope of a 1998 influenza virus neuraminidase forms a highly hydrated interface in the NA-antibody complex.	Influenza A virus	11320	5	●	ssRNA-	Orthomyxoviridae	395	3	HYDROLASE/IMMUNE SYSTEM	Q80DL0	PF00064 [116-448]	Neur	Neuraminidase	GO:0005975	GO:0016020, GO:0033644, GO:0055036	GO:0004308
2AEQ	H	An epidemiologically significant epitope of a 1998 influenza virus neuraminidase forms a highly hydrated interface in the NA-antibody complex.	Mus musculus	10090				Muridae	217	3	HYDROLASE/IMMUNE SYSTEM	P84751	PF07686 [12-116]	V-set	Immunoglobulin V-set domain		GO:0005576	GO:0003823
2AEQ	L	An epidemiologically significant epitope of a 1998 influenza virus neuraminidase forms a highly hydrated interface in the NA-antibody complex.	Mus musculus	10090				Muridae	214	3	HYDROLASE/IMMUNE SYSTEM		PF07686 [7-105]	V-set	Immunoglobulin V-set domain
2AJF	A	Structure of SARS coronavirus spike receptor-binding domain complexed with its receptor	Homo sapiens	9606				Hominidae	597	2.9	hydrolase/viral protein	Q9BYF1	PF01401 [21-606]	Peptidase_M2	Angiotensin-converting enzyme	GO:0002003, GO:0006508, GO:0046813	GO:0016020, GO:0016021	GO:0004181, GO:0008237, GO:0008241
2AJF	E	Structure of SARS coronavirus spike receptor-binding domain complexed with its receptor	SARS-related coronavirus	694009	4	●	ssRNA+	Coronaviridae	180	2.9	hydrolase/viral protein	P59594	PF09408 [323-502]	Spike_rec_bind	Spike receptor binding domain
2AJF	F	Structure of SARS coronavirus spike receptor-binding domain complexed with its receptor	SARS-related coronavirus	694009	4	●	ssRNA+	Coronaviridae	180	2.9	hydrolase/viral protein	P59594
2AJF	B	Structure of SARS coronavirus spike receptor-binding domain complexed with its receptor	Homo sapiens	9606				Hominidae	597	2.9	hydrolase/viral protein	Q9BYF1				GO:0002003, GO:0006508, GO:0046813	GO:0016020, GO:0016021	GO:0004181, GO:0008237, GO:0008241
2AJQ	B	Structure of replicative DNA polymerase provides insigts into the mechanisms for processivity, frameshifting and editing	Escherichia coli	562				Enterobacteriaceae	108	2.6	TRANSFERASE,TRANSCRIPTION/DNA	P0AA25	PF00085 [4-105]	Thioredoxin	Thioredoxin	GO:0006662, GO:0016032, GO:0034599, GO:0045454, GO:0055114, GO:0098869	GO:0005829	GO:0004791, GO:0005515, GO:0015035, GO:0016671, GO:0047134
2AJQ	A	Structure of replicative DNA polymerase provides insigts into the mechanisms for processivity, frameshifting and editing	Escherichia virus T7	1985738	1	●	dsDNA	Podoviridae	704	2.6	TRANSFERASE,TRANSCRIPTION/DNA	P00581	PF00476 [331-701]	DNA_pol_A	DNA polymerase family A	GO:0006260, GO:0006261, GO:0008152, GO:0016032, GO:0039693, GO:0071897, GO:0090305		GO:0003676, GO:0003677, GO:0003824, GO:0003887, GO:0004518, GO:0004527, GO:0008408, GO:0016740, GO:0016779, GO:0016787, GO:0046872
2AJQ	I	Structure of replicative DNA polymerase provides insigts into the mechanisms for processivity, frameshifting and editing	Escherichia coli	562				Enterobacteriaceae	108	2.6	TRANSFERASE,TRANSCRIPTION/DNA	P0AA25				GO:0006662, GO:0016032, GO:0034599, GO:0045454, GO:0055114, GO:0098869	GO:0005829	GO:0004791, GO:0005515, GO:0015035, GO:0016671, GO:0047134
2AJQ	F	Structure of replicative DNA polymerase provides insigts into the mechanisms for processivity, frameshifting and editing	Escherichia virus T7	1985738	1	●	dsDNA	Podoviridae	704	2.6	TRANSFERASE,TRANSCRIPTION/DNA	P00581				GO:0006260, GO:0006261, GO:0008152, GO:0016032, GO:0039693, GO:0071897, GO:0090305		GO:0003676, GO:0003677, GO:0003824, GO:0003887, GO:0004518, GO:0004527, GO:0008408, GO:0016740, GO:0016779, GO:0016787, GO:0046872
2B4C	C	Crystal structure of HIV-1 JR-FL gp120 core protein containing the third variable region (V3) complexed with CD4 and the X5 antibody	Homo sapiens	9606				Hominidae	181	3.3	Viral protein/Immune system	P01730	PF00047 [3-97], PF05790 [101-175]	ig, C2-set	Immunoglobulin domain, Immunoglobulin C2-set domain	GO:0006955, GO:0007155	GO:0016020, GO:0016021	GO:0015026
2B4C	G	Crystal structure of HIV-1 JR-FL gp120 core protein containing the third variable region (V3) complexed with CD4 and the X5 antibody	Human immunodeficiency virus 1	11676	6	●	ssRNA-RT	Retroviridae	344	3.3	Viral protein/Immune system	Q75760	PF00516 [84-128], PF00516 [195-492]	GP120, GP120	Envelope glycoprotein GP120, Envelope glycoprotein GP120		GO:0019031
2B4C	H	Crystal structure of HIV-1 JR-FL gp120 core protein containing the third variable region (V3) complexed with CD4 and the X5 antibody	Homo sapiens	9606				Hominidae	235	3.3	Viral protein/Immune system		PF07686 [12-94], PF07654 [121-201]	V-set, C1-set	Immunoglobulin V-set domain, Immunoglobulin C1-set domain
2B4C	L	Crystal structure of HIV-1 JR-FL gp120 core protein containing the third variable region (V3) complexed with CD4 and the X5 antibody	Homo sapiens	9606				Hominidae	215	3.3	Viral protein/Immune system		PF07686 [6-106], PF07654 [115-201]	V-set, C1-set	Immunoglobulin V-set domain, Immunoglobulin C1-set domain
2B4J	A	Structural basis for the recognition between HIV-1 integrase and LEDGF/p75	Human immunodeficiency virus 1	11676	6	●	ssRNA-RT	Retroviridae	166	2.02	viral protein, recombination	P12497	PF00665 [59-160]	rve	Integrase core domain	GO:0015074		GO:0003676
2B4J	C	Structural basis for the recognition between HIV-1 integrase and LEDGF/p75	Homo sapiens	9606				Hominidae	98	2.02	viral protein, recombination	O75475	PF11467 [350-426]	LEDGF	Lens epithelium-derived growth factor (LEDGF)
2B4J	D	Structural basis for the recognition between HIV-1 integrase and LEDGF/p75	Homo sapiens	9606				Hominidae	98	2.02	viral protein, recombination	O75475
2B4J	B	Structural basis for the recognition between HIV-1 integrase and LEDGF/p75	Human immunodeficiency virus 1	11676	6	●	ssRNA-RT	Retroviridae	166	2.02	viral protein, recombination	P12497				GO:0015074		GO:0003676
2B6B	D	Cryo EM structure of Dengue complexed with CRD of DC-SIGN	Homo sapiens	9606				Hominidae	175	25	Virus/Receptor	Q9NNX6	PF00059 [274-379]	Lectin_C	Lectin C-type domain
2B6B	A	Cryo EM structure of Dengue complexed with CRD of DC-SIGN	Dengue virus	12637	4	●	ssRNA+	Flaviviridae	394	25	Virus/Receptor	Q9WDA7	PF00869 [2-296], PF02832 [298-393]	Flavi_glycoprot, Flavi_glycop_C	Flavivirus glycoprotein, central and dimerisation domains, Flavivirus glycoprotein, immunoglobulin-like domain		GO:0016021, GO:0019031	GO:0046983
2B6B	B	Cryo EM structure of Dengue complexed with CRD of DC-SIGN	Dengue virus	12637	4	●	ssRNA+	Flaviviridae	394	25	Virus/Receptor	Q9WDA7					GO:0016021, GO:0019031	GO:0046983
2B6B	C	Cryo EM structure of Dengue complexed with CRD of DC-SIGN	Dengue virus	12637	4	●	ssRNA+	Flaviviridae	394	25	Virus/Receptor	Q9WDA7					GO:0016021, GO:0019031	GO:0046983
2BGR	A	CRYSTAL STRUCTURE OF HIV-1 TAT DERIVED NONAPEPTIDES TAT(1-9) BOUND TO THE ACTIVE SITE OF DIPEPTIDYL PEPTIDASE IV (CD26)	Homo sapiens	9606				Hominidae	738	2	HYDROLASE	P27487	PF00930 [108-478], PF00326 [561-763]	DPPIV_N, Peptidase_S9	Dipeptidyl peptidase IV (DPP IV) N-terminal region, Prolyl oligopeptidase family	GO:0001662, GO:0001666, GO:0006508, GO:0007155, GO:0008284, GO:0010716, GO:0031295, GO:0033632, GO:0035641, GO:0036343, GO:0042110, GO:0043542, GO:0046718, GO:0050796	GO:0005576, GO:0005765, GO:0005886, GO:0005925, GO:0009986, GO:0016020, GO:0016021, GO:0016324, GO:0030027, GO:0030054, GO:0030139, GO:0031258, GO:0042995, GO:0045121, GO:0046581, GO:0070062, GO:0071438	GO:0001618, GO:0002020, GO:0004177, GO:0004252, GO:0005102, GO:0005515, GO:0008233, GO:0008236, GO:0008239, GO:0016787, GO:0042802, GO:0042803
2BGR	B	CRYSTAL STRUCTURE OF HIV-1 TAT DERIVED NONAPEPTIDES TAT(1-9) BOUND TO THE ACTIVE SITE OF DIPEPTIDYL PEPTIDASE IV (CD26)	Homo sapiens	9606				Hominidae	738	2	HYDROLASE	P27487				GO:0001662, GO:0001666, GO:0006508, GO:0007155, GO:0008284, GO:0010716, GO:0031295, GO:0033632, GO:0035641, GO:0036343, GO:0042110, GO:0043542, GO:0046718, GO:0050796	GO:0005576, GO:0005765, GO:0005886, GO:0005925, GO:0009986, GO:0016020, GO:0016021, GO:0016324, GO:0030027, GO:0030054, GO:0030139, GO:0031258, GO:0042995, GO:0045121, GO:0046581, GO:0070062, GO:0071438	GO:0001618, GO:0002020, GO:0004177, GO:0004252, GO:0005102, GO:0005515, GO:0008233, GO:0008236, GO:0008239, GO:0016787, GO:0042802, GO:0042803
2BSR	A	CRYSTAL STRUCTURES AND KIR3DL1 RECOGNITION OF THREE IMMUNODOMINANT VIRAL PEPTIDES COMPLEXED TO HLA-B2705	Homo sapiens	9606				Hominidae	276	2.3	IMMUNE SYSTEM/PEPTIDE	P03989	PF00129 [1-179], PF07654 [195-266]	MHC_I, C1-set	Class I Histocompatibility antigen, domains alpha 1 and 2, Immunoglobulin C1-set domain
2BSR	B	CRYSTAL STRUCTURES AND KIR3DL1 RECOGNITION OF THREE IMMUNODOMINANT VIRAL PEPTIDES COMPLEXED TO HLA-B2705	Homo sapiens	9606				Hominidae	100	2.3	IMMUNE SYSTEM/PEPTIDE	P61769	PF07654 [7-87]	C1-set	Immunoglobulin C1-set domain	GO:0001895, GO:0001916, GO:0002237, GO:0002376, GO:0002474, GO:0002479, GO:0002480, GO:0002481, GO:0002726, GO:0006826, GO:0006955, GO:0010977, GO:0019885, GO:0032092, GO:0033077, GO:0033216, GO:0042026, GO:0042493, GO:0043312, GO:0044267, GO:0045087, GO:0045646, GO:0046686, GO:0048260, GO:0050690, GO:0050776, GO:0055072, GO:0060333, GO:0071281, GO:0071283, GO:1900121, GO:1900122, GO:1904434, GO:…	GO:0000139, GO:0005576, GO:0005615, GO:0005788, GO:0005794, GO:0005829, GO:0005886, GO:0005925, GO:0009897, GO:0009986, GO:0012507, GO:0016020, GO:0030670, GO:0031901, GO:0031905, GO:0035580, GO:0042612, GO:0055038, GO:0070062, GO:1904724, GO:1990712	GO:0001948, GO:0005515, GO:0042802
2BSS	A	CRYSTAL STRUCTURES AND KIR3DL1 RECOGNITION OF THREE IMMUNODOMINANT VIRAL PEPTIDES COMPLEXED TO HLA-B2705	Homo sapiens	9606				Hominidae	276	2	IMMUNE SYSTEM/PEPTIDE	P03989	PF00129 [1-179], PF07654 [195-266]	MHC_I, C1-set	Class I Histocompatibility antigen, domains alpha 1 and 2, Immunoglobulin C1-set domain
2BSS	B	CRYSTAL STRUCTURES AND KIR3DL1 RECOGNITION OF THREE IMMUNODOMINANT VIRAL PEPTIDES COMPLEXED TO HLA-B2705	Homo sapiens	9606				Hominidae	100	2	IMMUNE SYSTEM/PEPTIDE	P61769	PF07654 [7-87]	C1-set	Immunoglobulin C1-set domain	GO:0001895, GO:0001916, GO:0002237, GO:0002376, GO:0002474, GO:0002479, GO:0002480, GO:0002481, GO:0002726, GO:0006826, GO:0006955, GO:0010977, GO:0019885, GO:0032092, GO:0033077, GO:0033216, GO:0042026, GO:0042493, GO:0043312, GO:0044267, GO:0045087, GO:0045646, GO:0046686, GO:0048260, GO:0050690, GO:0050776, GO:0055072, GO:0060333, GO:0071281, GO:0071283, GO:1900121, GO:1900122, GO:1904434, GO:…	GO:0000139, GO:0005576, GO:0005615, GO:0005788, GO:0005794, GO:0005829, GO:0005886, GO:0005925, GO:0009897, GO:0009986, GO:0012507, GO:0016020, GO:0030670, GO:0031901, GO:0031905, GO:0035580, GO:0042612, GO:0055038, GO:0070062, GO:1904724, GO:1990712	GO:0001948, GO:0005515, GO:0042802
2BST	A	Crystal structures and KIR3DL1 recognition of three immunodominant viral peptides complexed to HLA-B2705	Homo sapiens	9606				Hominidae	276	2.1	IMMUNE SYSTEM/PEPTIDE	P03989	PF00129 [1-179], PF07654 [195-266]	MHC_I, C1-set	Class I Histocompatibility antigen, domains alpha 1 and 2, Immunoglobulin C1-set domain
2BST	B	Crystal structures and KIR3DL1 recognition of three immunodominant viral peptides complexed to HLA-B2705	Homo sapiens	9606				Hominidae	100	2.1	IMMUNE SYSTEM/PEPTIDE	P61769	PF07654 [7-87]	C1-set	Immunoglobulin C1-set domain	GO:0001895, GO:0001916, GO:0002237, GO:0002376, GO:0002474, GO:0002479, GO:0002480, GO:0002481, GO:0002726, GO:0006826, GO:0006955, GO:0010977, GO:0019885, GO:0032092, GO:0033077, GO:0033216, GO:0042026, GO:0042493, GO:0043312, GO:0044267, GO:0045087, GO:0045646, GO:0046686, GO:0048260, GO:0050690, GO:0050776, GO:0055072, GO:0060333, GO:0071281, GO:0071283, GO:1900121, GO:1900122, GO:1904434, GO:…	GO:0000139, GO:0005576, GO:0005615, GO:0005788, GO:0005794, GO:0005829, GO:0005886, GO:0005925, GO:0009897, GO:0009986, GO:0012507, GO:0016020, GO:0030670, GO:0031901, GO:0031905, GO:0035580, GO:0042612, GO:0055038, GO:0070062, GO:1904724, GO:1990712	GO:0001948, GO:0005515, GO:0042802
2BVO	A	STRUCTURES OF THREE HIV-1 HLA-B5703-PEPTIDE COMPLEXES AND IDENTIFICATION OF RELATED HLAS POTENTIALLY ASSOCIATED WITH LONG-TERM NON-PROGRESSION	Homo sapiens	9606				Hominidae	276	1.65	GLYCOPROTEIN/PEPTIDE	P18465	PF00129 [1-179], PF07654 [195-266]	MHC_I, C1-set	Class I Histocompatibility antigen, domains alpha 1 and 2, Immunoglobulin C1-set domain
2BVO	B	STRUCTURES OF THREE HIV-1 HLA-B5703-PEPTIDE COMPLEXES AND IDENTIFICATION OF RELATED HLAS POTENTIALLY ASSOCIATED WITH LONG-TERM NON-PROGRESSION	Homo sapiens	9606				Hominidae	100	1.65	GLYCOPROTEIN/PEPTIDE	P61769	PF07654 [7-87]	C1-set	Immunoglobulin C1-set domain	GO:0001895, GO:0001916, GO:0002237, GO:0002376, GO:0002474, GO:0002479, GO:0002480, GO:0002481, GO:0002726, GO:0006826, GO:0006955, GO:0010977, GO:0019885, GO:0032092, GO:0033077, GO:0033216, GO:0042026, GO:0042493, GO:0043312, GO:0044267, GO:0045087, GO:0045646, GO:0046686, GO:0048260, GO:0050690, GO:0050776, GO:0055072, GO:0060333, GO:0071281, GO:0071283, GO:1900121, GO:1900122, GO:1904434, GO:…	GO:0000139, GO:0005576, GO:0005615, GO:0005788, GO:0005794, GO:0005829, GO:0005886, GO:0005925, GO:0009897, GO:0009986, GO:0012507, GO:0016020, GO:0030670, GO:0031901, GO:0031905, GO:0035580, GO:0042612, GO:0055038, GO:0070062, GO:1904724, GO:1990712	GO:0001948, GO:0005515, GO:0042802
2BVP	A	STRUCTURES OF THREE HIV-1 HLA-B5703-PEPTIDE COMPLEXES AND IDENTIFICATION OF RELATED HLAS POTENTIALLY ASSOCIATED WITH LONG-TERM NON-PROGRESSION	Homo sapiens	9606				Hominidae	276	1.35	GLYCOPROTEIN/PEPTIDE	P18465	PF00129 [1-179], PF07654 [195-266]	MHC_I, C1-set	Class I Histocompatibility antigen, domains alpha 1 and 2, Immunoglobulin C1-set domain
2BVP	B	STRUCTURES OF THREE HIV-1 HLA-B5703-PEPTIDE COMPLEXES AND IDENTIFICATION OF RELATED HLAS POTENTIALLY ASSOCIATED WITH LONG-TERM NON-PROGRESSION	Homo sapiens	9606				Hominidae	100	1.35	GLYCOPROTEIN/PEPTIDE	P61769	PF07654 [7-87]	C1-set	Immunoglobulin C1-set domain	GO:0001895, GO:0001916, GO:0002237, GO:0002376, GO:0002474, GO:0002479, GO:0002480, GO:0002481, GO:0002726, GO:0006826, GO:0006955, GO:0010977, GO:0019885, GO:0032092, GO:0033077, GO:0033216, GO:0042026, GO:0042493, GO:0043312, GO:0044267, GO:0045087, GO:0045646, GO:0046686, GO:0048260, GO:0050690, GO:0050776, GO:0055072, GO:0060333, GO:0071281, GO:0071283, GO:1900121, GO:1900122, GO:1904434, GO:…	GO:0000139, GO:0005576, GO:0005615, GO:0005788, GO:0005794, GO:0005829, GO:0005886, GO:0005925, GO:0009897, GO:0009986, GO:0012507, GO:0016020, GO:0030670, GO:0031901, GO:0031905, GO:0035580, GO:0042612, GO:0055038, GO:0070062, GO:1904724, GO:1990712	GO:0001948, GO:0005515, GO:0042802
2BVQ	A	STRUCTURES OF THREE HIV-1 HLA-B5703-PEPTIDE COMPLEXES AND IDENTIFICATION OF RELATED HLAS POTENTIALLY ASSOCIATED WITH LONG-TERM NON-PROGRESSION	Homo sapiens	9606				Hominidae	276	2	GLYCOPROTEIN/PEPTIDE	P18465	PF00129 [1-179], PF07654 [195-266]	MHC_I, C1-set	Class I Histocompatibility antigen, domains alpha 1 and 2, Immunoglobulin C1-set domain
2BVQ	B	STRUCTURES OF THREE HIV-1 HLA-B5703-PEPTIDE COMPLEXES AND IDENTIFICATION OF RELATED HLAS POTENTIALLY ASSOCIATED WITH LONG-TERM NON-PROGRESSION	Homo sapiens	9606				Hominidae	100	2	GLYCOPROTEIN/PEPTIDE	P61769	PF07654 [7-87]	C1-set	Immunoglobulin C1-set domain	GO:0001895, GO:0001916, GO:0002237, GO:0002376, GO:0002474, GO:0002479, GO:0002480, GO:0002481, GO:0002726, GO:0006826, GO:0006955, GO:0010977, GO:0019885, GO:0032092, GO:0033077, GO:0033216, GO:0042026, GO:0042493, GO:0043312, GO:0044267, GO:0045087, GO:0045646, GO:0046686, GO:0048260, GO:0050690, GO:0050776, GO:0055072, GO:0060333, GO:0071281, GO:0071283, GO:1900121, GO:1900122, GO:1904434, GO:…	GO:0000139, GO:0005576, GO:0005615, GO:0005788, GO:0005794, GO:0005829, GO:0005886, GO:0005925, GO:0009897, GO:0009986, GO:0012507, GO:0016020, GO:0030670, GO:0031901, GO:0031905, GO:0035580, GO:0042612, GO:0055038, GO:0070062, GO:1904724, GO:1990712	GO:0001948, GO:0005515, GO:0042802
2C7U	A	CONFLICTING SELECTIVE FORCES AFFECT CD8 T-CELL RECEPTOR CONTACT SITES IN AN HLA-A2 IMMUNODOMINANT HIV EPITOPE.	Homo sapiens	9606				Hominidae	276	2.38	GLYCOPROTEIN/PEPTIDE	P01892	PF00129 [1-179], PF07654 [194-266]	MHC_I, C1-set	Class I Histocompatibility antigen, domains alpha 1 and 2, Immunoglobulin C1-set domain
2C7U	B	CONFLICTING SELECTIVE FORCES AFFECT CD8 T-CELL RECEPTOR CONTACT SITES IN AN HLA-A2 IMMUNODOMINANT HIV EPITOPE.	Homo sapiens	9606				Hominidae	100	2.38	GLYCOPROTEIN/PEPTIDE	P61769	PF07654 [7-87]	C1-set	Immunoglobulin C1-set domain	GO:0001895, GO:0001916, GO:0002237, GO:0002376, GO:0002474, GO:0002479, GO:0002480, GO:0002481, GO:0002726, GO:0006826, GO:0006955, GO:0010977, GO:0019885, GO:0032092, GO:0033077, GO:0033216, GO:0042026, GO:0042493, GO:0043312, GO:0044267, GO:0045087, GO:0045646, GO:0046686, GO:0048260, GO:0050690, GO:0050776, GO:0055072, GO:0060333, GO:0071281, GO:0071283, GO:1900121, GO:1900122, GO:1904434, GO:…	GO:0000139, GO:0005576, GO:0005615, GO:0005788, GO:0005794, GO:0005829, GO:0005886, GO:0005925, GO:0009897, GO:0009986, GO:0012507, GO:0016020, GO:0030670, GO:0031901, GO:0031905, GO:0035580, GO:0042612, GO:0055038, GO:0070062, GO:1904724, GO:1990712	GO:0001948, GO:0005515, GO:0042802
2C7U	D	CONFLICTING SELECTIVE FORCES AFFECT CD8 T-CELL RECEPTOR CONTACT SITES IN AN HLA-A2 IMMUNODOMINANT HIV EPITOPE.	Homo sapiens	9606				Hominidae	276	2.38	GLYCOPROTEIN/PEPTIDE	P01892
2C7U	E	CONFLICTING SELECTIVE FORCES AFFECT CD8 T-CELL RECEPTOR CONTACT SITES IN AN HLA-A2 IMMUNODOMINANT HIV EPITOPE.	Homo sapiens	9606				Hominidae	100	2.38	GLYCOPROTEIN/PEPTIDE	P61769				GO:0001895, GO:0001916, GO:0002237, GO:0002376, GO:0002474, GO:0002479, GO:0002480, GO:0002481, GO:0002726, GO:0006826, GO:0006955, GO:0010977, GO:0019885, GO:0032092, GO:0033077, GO:0033216, GO:0042026, GO:0042493, GO:0043312, GO:0044267, GO:0045087, GO:0045646, GO:0046686, GO:0048260, GO:0050690, GO:0050776, GO:0055072, GO:0060333, GO:0071281, GO:0071283, GO:1900121, GO:1900122, GO:1904434, GO:…	GO:0000139, GO:0005576, GO:0005615, GO:0005788, GO:0005794, GO:0005829, GO:0005886, GO:0005925, GO:0009897, GO:0009986, GO:0012507, GO:0016020, GO:0030670, GO:0031901, GO:0031905, GO:0035580, GO:0042612, GO:0055038, GO:0070062, GO:1904724, GO:1990712	GO:0001948, GO:0005515, GO:0042802
2C8I	B	Complex Of Echovirus Type 12 With Domains 1, 2, 3 and 4 Of Its Receptor Decay Accelerating Factor (Cd55) By Cryo Electron Microscopy At 16 A	Enterovirus B	138949	4	●	ssRNA+	Picornaviridae	252	14	VIRUS/RECEPTOR	P29813	PF00073 [24-231]	Rhv	picornavirus capsid protein		GO:0019028	GO:0005198
2C8I	C	Complex Of Echovirus Type 12 With Domains 1, 2, 3 and 4 Of Its Receptor Decay Accelerating Factor (Cd55) By Cryo Electron Microscopy At 16 A	Enterovirus B	138949	4	●	ssRNA+	Picornaviridae	238	14	VIRUS/RECEPTOR	P29813	PF00073 [30-194]	Rhv	picornavirus capsid protein		GO:0019028	GO:0005198
2C8I	A	Complex Of Echovirus Type 12 With Domains 1, 2, 3 and 4 Of Its Receptor Decay Accelerating Factor (Cd55) By Cryo Electron Microscopy At 16 A	Enterovirus B	138949	4	●	ssRNA+	Picornaviridae	289	14	VIRUS/RECEPTOR	P29813	PF00073 [45-214]	Rhv	picornavirus capsid protein		GO:0019028	GO:0005198
2C8I	E	Complex Of Echovirus Type 12 With Domains 1, 2, 3 and 4 Of Its Receptor Decay Accelerating Factor (Cd55) By Cryo Electron Microscopy At 16 A	Homo sapiens	9606				Hominidae	316	14	VIRUS/RECEPTOR	P08174	PF00084 [4-58], PF00084 [66-126], PF00084 [131-188], PF00084 [193-251]	Sushi, Sushi, Sushi, Sushi	Sushi repeat (SCR repeat), Sushi repeat (SCR repeat), Sushi repeat (SCR repeat), Sushi repeat (SCR repeat)
2C8I	D	Complex Of Echovirus Type 12 With Domains 1, 2, 3 and 4 Of Its Receptor Decay Accelerating Factor (Cd55) By Cryo Electron Microscopy At 16 A	Enterovirus B	138949	4	●	ssRNA+	Picornaviridae	60	14	VIRUS/RECEPTOR	P29813	PF02226 [2-69]	Pico_P1A	Picornavirus coat protein (VP4)		GO:0019028	GO:0005198
2CGT	A	GROEL-ADP-gp31 COMPLEX	Escherichia coli	562				Enterobacteriaceae	547	8.2	CHAPERONE	P0A6F5	PF00118 [23-523]	Cpn60_TCP1	TCP-1/cpn60 chaperonin family	GO:0006457, GO:0007049, GO:0009314, GO:0009408, GO:0019068, GO:0042026, GO:0051085, GO:0051301, GO:0052212	GO:0005737, GO:0005829, GO:0016020, GO:1990220	GO:0000166, GO:0000287, GO:0005515, GO:0005524, GO:0016887, GO:0042802, GO:0044183, GO:0051082
2CGT	O	GROEL-ADP-gp31 COMPLEX	Enterobacteria phage T4 sensu lato	348604	1	●	dsDNA	Myoviridae	111	8.2	CHAPERONE	P17313	PF00166 [8-110]	Cpn10	Chaperonin 10 Kd subunit	GO:0006457, GO:0019069, GO:0019076	GO:0005737
2CGT	B	GROEL-ADP-gp31 COMPLEX	Escherichia coli	562				Enterobacteriaceae	547	8.2	CHAPERONE	P0A6F5				GO:0006457, GO:0007049, GO:0009314, GO:0009408, GO:0019068, GO:0042026, GO:0051085, GO:0051301, GO:0052212	GO:0005737, GO:0005829, GO:0016020, GO:1990220	GO:0000166, GO:0000287, GO:0005515, GO:0005524, GO:0016887, GO:0042802, GO:0044183, GO:0051082
2CGT	C	GROEL-ADP-gp31 COMPLEX	Escherichia coli	562				Enterobacteriaceae	547	8.2	CHAPERONE	P0A6F5				GO:0006457, GO:0007049, GO:0009314, GO:0009408, GO:0019068, GO:0042026, GO:0051085, GO:0051301, GO:0052212	GO:0005737, GO:0005829, GO:0016020, GO:1990220	GO:0000166, GO:0000287, GO:0005515, GO:0005524, GO:0016887, GO:0042802, GO:0044183, GO:0051082
2CGT	D	GROEL-ADP-gp31 COMPLEX	Escherichia coli	562				Enterobacteriaceae	547	8.2	CHAPERONE	P0A6F5				GO:0006457, GO:0007049, GO:0009314, GO:0009408, GO:0019068, GO:0042026, GO:0051085, GO:0051301, GO:0052212	GO:0005737, GO:0005829, GO:0016020, GO:1990220	GO:0000166, GO:0000287, GO:0005515, GO:0005524, GO:0016887, GO:0042802, GO:0044183, GO:0051082
2CGT	E	GROEL-ADP-gp31 COMPLEX	Escherichia coli	562				Enterobacteriaceae	547	8.2	CHAPERONE	P0A6F5				GO:0006457, GO:0007049, GO:0009314, GO:0009408, GO:0019068, GO:0042026, GO:0051085, GO:0051301, GO:0052212	GO:0005737, GO:0005829, GO:0016020, GO:1990220	GO:0000166, GO:0000287, GO:0005515, GO:0005524, GO:0016887, GO:0042802, GO:0044183, GO:0051082
2CGT	F	GROEL-ADP-gp31 COMPLEX	Escherichia coli	562				Enterobacteriaceae	547	8.2	CHAPERONE	P0A6F5				GO:0006457, GO:0007049, GO:0009314, GO:0009408, GO:0019068, GO:0042026, GO:0051085, GO:0051301, GO:0052212	GO:0005737, GO:0005829, GO:0016020, GO:1990220	GO:0000166, GO:0000287, GO:0005515, GO:0005524, GO:0016887, GO:0042802, GO:0044183, GO:0051082
2CGT	G	GROEL-ADP-gp31 COMPLEX	Escherichia coli	562				Enterobacteriaceae	547	8.2	CHAPERONE	P0A6F5				GO:0006457, GO:0007049, GO:0009314, GO:0009408, GO:0019068, GO:0042026, GO:0051085, GO:0051301, GO:0052212	GO:0005737, GO:0005829, GO:0016020, GO:1990220	GO:0000166, GO:0000287, GO:0005515, GO:0005524, GO:0016887, GO:0042802, GO:0044183, GO:0051082
2CGT	H	GROEL-ADP-gp31 COMPLEX	Escherichia coli	562				Enterobacteriaceae	547	8.2	CHAPERONE	P0A6F5				GO:0006457, GO:0007049, GO:0009314, GO:0009408, GO:0019068, GO:0042026, GO:0051085, GO:0051301, GO:0052212	GO:0005737, GO:0005829, GO:0016020, GO:1990220	GO:0000166, GO:0000287, GO:0005515, GO:0005524, GO:0016887, GO:0042802, GO:0044183, GO:0051082
2CGT	I	GROEL-ADP-gp31 COMPLEX	Escherichia coli	562				Enterobacteriaceae	547	8.2	CHAPERONE	P0A6F5				GO:0006457, GO:0007049, GO:0009314, GO:0009408, GO:0019068, GO:0042026, GO:0051085, GO:0051301, GO:0052212	GO:0005737, GO:0005829, GO:0016020, GO:1990220	GO:0000166, GO:0000287, GO:0005515, GO:0005524, GO:0016887, GO:0042802, GO:0044183, GO:0051082
2CGT	J	GROEL-ADP-gp31 COMPLEX	Escherichia coli	562				Enterobacteriaceae	547	8.2	CHAPERONE	P0A6F5				GO:0006457, GO:0007049, GO:0009314, GO:0009408, GO:0019068, GO:0042026, GO:0051085, GO:0051301, GO:0052212	GO:0005737, GO:0005829, GO:0016020, GO:1990220	GO:0000166, GO:0000287, GO:0005515, GO:0005524, GO:0016887, GO:0042802, GO:0044183, GO:0051082
2CGT	K	GROEL-ADP-gp31 COMPLEX	Escherichia coli	562				Enterobacteriaceae	547	8.2	CHAPERONE	P0A6F5				GO:0006457, GO:0007049, GO:0009314, GO:0009408, GO:0019068, GO:0042026, GO:0051085, GO:0051301, GO:0052212	GO:0005737, GO:0005829, GO:0016020, GO:1990220	GO:0000166, GO:0000287, GO:0005515, GO:0005524, GO:0016887, GO:0042802, GO:0044183, GO:0051082
2CGT	L	GROEL-ADP-gp31 COMPLEX	Escherichia coli	562				Enterobacteriaceae	547	8.2	CHAPERONE	P0A6F5				GO:0006457, GO:0007049, GO:0009314, GO:0009408, GO:0019068, GO:0042026, GO:0051085, GO:0051301, GO:0052212	GO:0005737, GO:0005829, GO:0016020, GO:1990220	GO:0000166, GO:0000287, GO:0005515, GO:0005524, GO:0016887, GO:0042802, GO:0044183, GO:0051082
2CGT	M	GROEL-ADP-gp31 COMPLEX	Escherichia coli	562				Enterobacteriaceae	547	8.2	CHAPERONE	P0A6F5				GO:0006457, GO:0007049, GO:0009314, GO:0009408, GO:0019068, GO:0042026, GO:0051085, GO:0051301, GO:0052212	GO:0005737, GO:0005829, GO:0016020, GO:1990220	GO:0000166, GO:0000287, GO:0005515, GO:0005524, GO:0016887, GO:0042802, GO:0044183, GO:0051082
2CGT	N	GROEL-ADP-gp31 COMPLEX	Escherichia coli	562				Enterobacteriaceae	547	8.2	CHAPERONE	P0A6F5				GO:0006457, GO:0007049, GO:0009314, GO:0009408, GO:0019068, GO:0042026, GO:0051085, GO:0051301, GO:0052212	GO:0005737, GO:0005829, GO:0016020, GO:1990220	GO:0000166, GO:0000287, GO:0005515, GO:0005524, GO:0016887, GO:0042802, GO:0044183, GO:0051082
2CGT	P	GROEL-ADP-gp31 COMPLEX	Enterobacteria phage T4 sensu lato	348604	1	●	dsDNA	Myoviridae	111	8.2	CHAPERONE	P17313				GO:0006457, GO:0019069, GO:0019076	GO:0005737
2CGT	Q	GROEL-ADP-gp31 COMPLEX	Enterobacteria phage T4 sensu lato	348604	1	●	dsDNA	Myoviridae	111	8.2	CHAPERONE	P17313				GO:0006457, GO:0019069, GO:0019076	GO:0005737
2CGT	R	GROEL-ADP-gp31 COMPLEX	Enterobacteria phage T4 sensu lato	348604	1	●	dsDNA	Myoviridae	111	8.2	CHAPERONE	P17313				GO:0006457, GO:0019069, GO:0019076	GO:0005737
2CGT	S	GROEL-ADP-gp31 COMPLEX	Enterobacteria phage T4 sensu lato	348604	1	●	dsDNA	Myoviridae	111	8.2	CHAPERONE	P17313				GO:0006457, GO:0019069, GO:0019076	GO:0005737
2CGT	T	GROEL-ADP-gp31 COMPLEX	Enterobacteria phage T4 sensu lato	348604	1	●	dsDNA	Myoviridae	111	8.2	CHAPERONE	P17313				GO:0006457, GO:0019069, GO:0019076	GO:0005737
2CGT	U	GROEL-ADP-gp31 COMPLEX	Enterobacteria phage T4 sensu lato	348604	1	●	dsDNA	Myoviridae	111	8.2	CHAPERONE	P17313				GO:0006457, GO:0019069, GO:0019076	GO:0005737
2CMR	H	CRYSTAL STRUCTURE OF THE HIV-1 NEUTRALIZING ANTIBODY D5 FAB BOUND TO THE GP41 INNER-CORE MIMETIC 5-HELIX	Homo sapiens	9606				Hominidae	217	2	IMMUNE SYSTEM		PF07686 [14-111], PF07654 [121-201]	V-set, C1-set	Immunoglobulin V-set domain, Immunoglobulin C1-set domain
2CMR	L	CRYSTAL STRUCTURE OF THE HIV-1 NEUTRALIZING ANTIBODY D5 FAB BOUND TO THE GP41 INNER-CORE MIMETIC 5-HELIX	Homo sapiens	9606				Hominidae	208	2	IMMUNE SYSTEM		PF07686 [6-106], PF07654 [114-200]	V-set, C1-set	Immunoglobulin V-set domain, Immunoglobulin C1-set domain
2CMR	A	CRYSTAL STRUCTURE OF THE HIV-1 NEUTRALIZING ANTIBODY D5 FAB BOUND TO THE GP41 INNER-CORE MIMETIC 5-HELIX	Human immunodeficiency virus 1	11676	6	●	ssRNA-RT	Retroviridae	226	2	IMMUNE SYSTEM	D0VWW0
2DD8	H	Crystal Structure of SARS-CoV Spike Receptor-Binding Domain Complexed with Neutralizing Antibody	Homo sapiens	9606				Hominidae	245	2.3	IMMUNE SYSTEM/VIRAL PROTEIN		PF07686 [10-111], PF07654 [121-201]	V-set, C1-set	Immunoglobulin V-set domain, Immunoglobulin C1-set domain
2DD8	L	Crystal Structure of SARS-CoV Spike Receptor-Binding Domain Complexed with Neutralizing Antibody	Homo sapiens	9606				Hominidae	213	2.3	IMMUNE SYSTEM/VIRAL PROTEIN		PF07686 [7-107], PF07654 [116-201]	V-set, C1-set	Immunoglobulin V-set domain, Immunoglobulin C1-set domain
2DD8	S	Crystal Structure of SARS-CoV Spike Receptor-Binding Domain Complexed with Neutralizing Antibody	SARS-related coronavirus	694009	4	●	ssRNA+	Coronaviridae	202	2.3	IMMUNE SYSTEM/VIRAL PROTEIN	P59594	PF09408 [321-512]	Spike_rec_bind	Spike receptor binding domain
2EUF	B	X-ray structure of human CDK6-Vcyclin in complex with the inhibitor PD0332991	Homo sapiens	9606				Hominidae	308	3	CELL CYCLE/TRANSFERASE	Q00534	PF00069 [13-300]	Pkinase	Protein kinase domain	GO:0000082, GO:0000122, GO:0001954, GO:0002244, GO:0003323, GO:0006468, GO:0007049, GO:0007050, GO:0007165, GO:0007219, GO:0008285, GO:0009615, GO:0010389, GO:0010468, GO:0010628, GO:0014002, GO:0016310, GO:0021542, GO:0021670, GO:0030097, GO:0030154, GO:0033077, GO:0042063, GO:0043697, GO:0045596, GO:0045638, GO:0045646, GO:0045656, GO:0045668, GO:0045786, GO:0048146, GO:0048699, GO:0050680, GO:…	GO:0000307, GO:0001726, GO:0005634, GO:0005654, GO:0005737, GO:0005813, GO:0005815, GO:0005829, GO:0005856, GO:0042995, GO:0097132	GO:0000166, GO:0004672, GO:0004674, GO:0004693, GO:0005515, GO:0005524, GO:0016301, GO:0016740, GO:0030332, GO:0098770
2EUF	A	X-ray structure of human CDK6-Vcyclin in complex with the inhibitor PD0332991	Saimiriine gammaherpesvirus 2	10381	1	●	dsDNA	Herpesviridae	254	3	CELL CYCLE/TRANSFERASE	Q01043	PF00134 [32-147], PF09241 [149-254]	Cyclin_N, Herp-Cyclin	Cyclin, N-terminal domain, Herpesviridae viral cyclin	GO:0007049, GO:0016032, GO:0051301, GO:0060153
2F2C	B	X-ray structure of human CDK6-Vcyclinwith the inhibitor aminopurvalanol	Homo sapiens	9606				Hominidae	308	2.8	CELL CYCLE/TRANSFERASE	Q00534	PF00069 [13-300]	Pkinase	Protein kinase domain	GO:0000082, GO:0000122, GO:0001954, GO:0002244, GO:0003323, GO:0006468, GO:0007049, GO:0007050, GO:0007165, GO:0007219, GO:0008285, GO:0009615, GO:0010389, GO:0010468, GO:0010628, GO:0014002, GO:0016310, GO:0021542, GO:0021670, GO:0030097, GO:0030154, GO:0033077, GO:0042063, GO:0043697, GO:0045596, GO:0045638, GO:0045646, GO:0045656, GO:0045668, GO:0045786, GO:0048146, GO:0048699, GO:0050680, GO:…	GO:0000307, GO:0001726, GO:0005634, GO:0005654, GO:0005737, GO:0005813, GO:0005815, GO:0005829, GO:0005856, GO:0042995, GO:0097132	GO:0000166, GO:0004672, GO:0004674, GO:0004693, GO:0005515, GO:0005524, GO:0016301, GO:0016740, GO:0030332, GO:0098770
2F2C	A	X-ray structure of human CDK6-Vcyclinwith the inhibitor aminopurvalanol	Saimiriine gammaherpesvirus 2	10381	1	●	dsDNA	Herpesviridae	254	2.8	CELL CYCLE/TRANSFERASE	Q01043	PF00134 [32-147], PF09241 [149-254]	Cyclin_N, Herp-Cyclin	Cyclin, N-terminal domain, Herpesviridae viral cyclin	GO:0007049, GO:0016032, GO:0051301, GO:0060153
2FFK	B	Solution structure of the complex between poxvirus-encoded CC chemokine inhibitor vCCI and human MIP-1beta, minimized average structure	Homo sapiens	9606				Hominidae	69		VIRUS/VIRAL PROTEIN/CYTOKINE	P13236	PF00048 [10-65]	IL8	Small cytokines (intecrine/chemokine), interleukin-8 like	GO:0002548, GO:0006928, GO:0006935, GO:0006954, GO:0006955, GO:0007155, GO:0007163, GO:0007165, GO:0007186, GO:0007267, GO:0009615, GO:0009636, GO:0030593, GO:0043547, GO:0043922, GO:0050850, GO:0051928, GO:0070098, GO:0070374, GO:0071346, GO:0071347, GO:0071356, GO:2000503	GO:0005576, GO:0005615	GO:0005125, GO:0005515, GO:0008009, GO:0031726, GO:0031730, GO:0042802
2FFK	A	Solution structure of the complex between poxvirus-encoded CC chemokine inhibitor vCCI and human MIP-1beta, minimized average structure	Vaccinia virus	10245	1	●	dsDNA	Poxviridae	242		VIRUS/VIRAL PROTEIN/CYTOKINE	O10647	PF02250 [14-241]	Orthopox_35kD	35kD major secreted virus protein
2FIN	B	Solution Structure of the complex between poxvirus-encoded CC chemokine inhibitor vCCI and human MIP-1beta, ensemble structure	Homo sapiens	9606				Hominidae	69		VIRUS/VIRAL PROTEIN/CYTOKINE	P13236	PF00048 [10-65]	IL8	Small cytokines (intecrine/chemokine), interleukin-8 like	GO:0002548, GO:0006928, GO:0006935, GO:0006954, GO:0006955, GO:0007155, GO:0007163, GO:0007165, GO:0007186, GO:0007267, GO:0009615, GO:0009636, GO:0030593, GO:0043547, GO:0043922, GO:0050850, GO:0051928, GO:0070098, GO:0070374, GO:0071346, GO:0071347, GO:0071356, GO:2000503	GO:0005576, GO:0005615	GO:0005125, GO:0005515, GO:0008009, GO:0031726, GO:0031730, GO:0042802
2FIN	A	Solution Structure of the complex between poxvirus-encoded CC chemokine inhibitor vCCI and human MIP-1beta, ensemble structure	Vaccinia virus	10245	1	●	dsDNA	Poxviridae	242		VIRUS/VIRAL PROTEIN/CYTOKINE	O10647	PF02250 [14-241]	Orthopox_35kD	35kD major secreted virus protein
2FUN	B	alternative p35-caspase-8 complex	Homo sapiens	9606				Hominidae	258	3	APOPTOSIS/HYDROLASE	Q14790	PF00656 [2234-2476]	Peptidase_C14	Caspase domain	GO:0006508		GO:0004197, GO:0008234
2FUN	A	alternative p35-caspase-8 complex	Autographa californica multiple nucleopolyhedrovirus	307456	1	●	dsDNA	Baculoviridae	298	3	APOPTOSIS/HYDROLASE	P08160	PF02331 [2-295]	P35	Apoptosis preventing protein	GO:0010466, GO:0010951, GO:0016032, GO:0019050, GO:0039526, GO:0039650, GO:0043066, GO:0043154, GO:1900369		GO:0004869, GO:0030414, GO:0043027
2FUN	C	alternative p35-caspase-8 complex	Autographa californica multiple nucleopolyhedrovirus	307456	1	●	dsDNA	Baculoviridae	298	3	APOPTOSIS/HYDROLASE	P08160				GO:0010466, GO:0010951, GO:0016032, GO:0019050, GO:0039526, GO:0039650, GO:0043066, GO:0043154, GO:1900369		GO:0004869, GO:0030414, GO:0043027
2FUN	D	alternative p35-caspase-8 complex	Homo sapiens	9606				Hominidae	258	3	APOPTOSIS/HYDROLASE	Q14790				GO:0006508		GO:0004197, GO:0008234
2GHW	B	Crystal structure of SARS spike protein receptor binding domain in complex with a neutralizing antibody, 80R	Homo sapiens	9606				Hominidae	247	2.3	VIRUS/VIRAL PROTEIN/ANTIBIOTIC		PF07686 [12-115], PF07686 [138-238]	V-set, V-set	Immunoglobulin V-set domain, Immunoglobulin V-set domain
2GHW	A	Crystal structure of SARS spike protein receptor binding domain in complex with a neutralizing antibody, 80R	SARS-related coronavirus	694009	4	●	ssRNA+	Coronaviridae	203	2.3	VIRUS/VIRAL PROTEIN/ANTIBIOTIC	P59594	PF09408 [319-509]	Spike_rec_bind	Spike receptor binding domain
2GHW	C	Crystal structure of SARS spike protein receptor binding domain in complex with a neutralizing antibody, 80R	SARS-related coronavirus	694009	4	●	ssRNA+	Coronaviridae	203	2.3	VIRUS/VIRAL PROTEIN/ANTIBIOTIC	P59594
2GHW	D	Crystal structure of SARS spike protein receptor binding domain in complex with a neutralizing antibody, 80R	Homo sapiens	9606				Hominidae	247	2.3	VIRUS/VIRAL PROTEIN/ANTIBIOTIC
2GJ7	E	Crystal Structure of a gE-gI/Fc complex	Human alphaherpesvirus 1	10298	1	●	dsDNA	Herpesviridae	401	5	IMMUNE SYSTEM/VIRUS/VIRAL PROTEIN	P04488	PF02480 [220-390]	Herpes_gE	Alphaherpesvirus glycoprotein E
2GJ7	A	Crystal Structure of a gE-gI/Fc complex	Homo sapiens	9606				Hominidae	227	5	IMMUNE SYSTEM/VIRUS/VIRAL PROTEIN	P01857	PF07654 [240-328], PF07654 [348-432]	C1-set, C1-set	Immunoglobulin C1-set domain, Immunoglobulin C1-set domain
2GJ7	F	Crystal Structure of a gE-gI/Fc complex	Human alphaherpesvirus 1	10298	1	●	dsDNA	Herpesviridae	401	5	IMMUNE SYSTEM/VIRUS/VIRAL PROTEIN	P04488
2GJ7	B	Crystal Structure of a gE-gI/Fc complex	Homo sapiens	9606				Hominidae	227	5	IMMUNE SYSTEM/VIRUS/VIRAL PROTEIN	P01857
2HMI	B	HIV-1 REVERSE TRANSCRIPTASE/FRAGMENT OF FAB 28/DNA COMPLEX	Human immunodeficiency virus 1	11676	6	●	ssRNA-RT	Retroviridae	430	2.8	IMMUNE SYSTEM/DNA	P03366	PF00078 [63-232], PF06817 [242-303], PF06815 [318-419]	RVT_1, RVT_thumb, RVT_connect	Reverse transcriptase (RNA-dependent DNA polymerase), Reverse transcriptase thumb domain, Reverse transcriptase connection domain	GO:0006278		GO:0003964
2HMI	A	HIV-1 REVERSE TRANSCRIPTASE/FRAGMENT OF FAB 28/DNA COMPLEX	Human immunodeficiency virus 1	11676	6	●	ssRNA-RT	Retroviridae	558	2.8	IMMUNE SYSTEM/DNA	P03366	PF00078 [63-232], PF06817 [242-303], PF06815 [318-419], PF00075 [438-556]	RVT_1, RVT_thumb, RVT_connect, RNase_H	Reverse transcriptase (RNA-dependent DNA polymerase), Reverse transcriptase thumb domain, Reverse transcriptase connection domain, RNase H	GO:0006278		GO:0003676, GO:0003964, GO:0004523
2HMI	D	HIV-1 REVERSE TRANSCRIPTASE/FRAGMENT OF FAB 28/DNA COMPLEX	Mus musculus	10090				Muridae	220	2.8	IMMUNE SYSTEM/DNA		PF07686 [12-121], PF07654 [131-211]	V-set, C1-set	Immunoglobulin V-set domain, Immunoglobulin C1-set domain
2HMI	C	HIV-1 REVERSE TRANSCRIPTASE/FRAGMENT OF FAB 28/DNA COMPLEX	Mus musculus	10090				Muridae	214	2.8	IMMUNE SYSTEM/DNA		PF07686 [6-106], PF07654 [115-200]	V-set, C1-set	Immunoglobulin V-set domain, Immunoglobulin C1-set domain
2I5Y	G	Crystal structure of CD4M47, a scorpion-toxin mimic of CD4, in complex with HIV-1 YU2 GP120 envelope glycoprotein and anti-HIV-1 antibody 17B	Human immunodeficiency virus	12721	6	●	ssRNA-RT	Retroviridae	313	2.2	VIRAL PROTEIN/IMMUNE SYSTEM	P35961	PF00516 [83-128], PF00516 [195-297], PF00516 [329-492]	GP120, GP120, GP120	Envelope glycoprotein GP120, Envelope glycoprotein GP120, Envelope glycoprotein GP120		GO:0019031
2I5Y	H	Crystal structure of CD4M47, a scorpion-toxin mimic of CD4, in complex with HIV-1 YU2 GP120 envelope glycoprotein and anti-HIV-1 antibody 17B	Homo sapiens	9606				Hominidae	229	2.2	VIRAL PROTEIN/IMMUNE SYSTEM	Q5EBM2	PF07686 [12-100C], PF07654 [121-201]	V-set, C1-set	Immunoglobulin V-set domain, Immunoglobulin C1-set domain
2I5Y	L	Crystal structure of CD4M47, a scorpion-toxin mimic of CD4, in complex with HIV-1 YU2 GP120 envelope glycoprotein and anti-HIV-1 antibody 17B	Homo sapiens	9606				Hominidae	214	2.2	VIRAL PROTEIN/IMMUNE SYSTEM		PF07686 [6-106], PF07654 [115-201]	V-set, C1-set	Immunoglobulin V-set domain, Immunoglobulin C1-set domain
2I5Y	R	Crystal structure of CD4M47, a scorpion-toxin mimic of CD4, in complex with HIV-1 YU2 GP120 envelope glycoprotein and anti-HIV-1 antibody 17B	Homo sapiens	9606				Hominidae	229	2.2	VIRAL PROTEIN/IMMUNE SYSTEM	Q5EBM2
2I5Y	Q	Crystal structure of CD4M47, a scorpion-toxin mimic of CD4, in complex with HIV-1 YU2 GP120 envelope glycoprotein and anti-HIV-1 antibody 17B	Homo sapiens	9606				Hominidae	214	2.2	VIRAL PROTEIN/IMMUNE SYSTEM
2I5Y	P	Crystal structure of CD4M47, a scorpion-toxin mimic of CD4, in complex with HIV-1 YU2 GP120 envelope glycoprotein and anti-HIV-1 antibody 17B	Human immunodeficiency virus	12721	6	●	ssRNA-RT	Retroviridae	313	2.2	VIRAL PROTEIN/IMMUNE SYSTEM	P35961					GO:0019031
2I60	G	Crystal structure of [Phe23]M47, a scorpion-toxin mimic of CD4, in complex with HIV-1 YU2 GP120 envelope glycoprotein and anti-HIV-1 antibody 17B	Human immunodeficiency virus 1	11676	6	●	ssRNA-RT	Retroviridae	313	2.4	VIRAL PROTEIN/IMMUNE SYSTEM	P35961	PF00516 [83-128], PF00516 [195-297], PF00516 [329-492]	GP120, GP120, GP120	Envelope glycoprotein GP120, Envelope glycoprotein GP120, Envelope glycoprotein GP120		GO:0019031
2I60	H	Crystal structure of [Phe23]M47, a scorpion-toxin mimic of CD4, in complex with HIV-1 YU2 GP120 envelope glycoprotein and anti-HIV-1 antibody 17B	Homo sapiens	9606				Hominidae	229	2.4	VIRAL PROTEIN/IMMUNE SYSTEM		PF07686 [12-100C], PF07654 [121-201]	V-set, C1-set	Immunoglobulin V-set domain, Immunoglobulin C1-set domain
2I60	L	Crystal structure of [Phe23]M47, a scorpion-toxin mimic of CD4, in complex with HIV-1 YU2 GP120 envelope glycoprotein and anti-HIV-1 antibody 17B	Homo sapiens	9606				Hominidae	214	2.4	VIRAL PROTEIN/IMMUNE SYSTEM		PF07686 [6-106], PF07654 [115-201]	V-set, C1-set	Immunoglobulin V-set domain, Immunoglobulin C1-set domain
2I60	Q	Crystal structure of [Phe23]M47, a scorpion-toxin mimic of CD4, in complex with HIV-1 YU2 GP120 envelope glycoprotein and anti-HIV-1 antibody 17B	Homo sapiens	9606				Hominidae	214	2.4	VIRAL PROTEIN/IMMUNE SYSTEM
2I60	R	Crystal structure of [Phe23]M47, a scorpion-toxin mimic of CD4, in complex with HIV-1 YU2 GP120 envelope glycoprotein and anti-HIV-1 antibody 17B	Homo sapiens	9606				Hominidae	229	2.4	VIRAL PROTEIN/IMMUNE SYSTEM
2I60	P	Crystal structure of [Phe23]M47, a scorpion-toxin mimic of CD4, in complex with HIV-1 YU2 GP120 envelope glycoprotein and anti-HIV-1 antibody 17B	Human immunodeficiency virus 1	11676	6	●	ssRNA-RT	Retroviridae	313	2.4	VIRAL PROTEIN/IMMUNE SYSTEM	P35961					GO:0019031
2I9L	I	Structure of Fab 7D11 from a neutralizing antibody against the poxvirus L1 protein	Vaccinia virus	10245	1	●	dsDNA	Poxviridae	184	3.1	IMMUNE SYSTEM/VIRAL PROTEIN	P07612	PF02442 [4-176]	L1R_F9L	Lipid membrane protein of large eukaryotic DNA viruses
2I9L	A	Structure of Fab 7D11 from a neutralizing antibody against the poxvirus L1 protein	Mus musculus	10090				Muridae	219	3.1	IMMUNE SYSTEM/VIRAL PROTEIN		PF07686 [6-111], PF07654 [120-205]	V-set, C1-set	Immunoglobulin V-set domain, Immunoglobulin C1-set domain
2I9L	B	Structure of Fab 7D11 from a neutralizing antibody against the poxvirus L1 protein	Mus musculus	10090				Muridae	219	3.1	IMMUNE SYSTEM/VIRAL PROTEIN		PF07686 [6-117], PF07654 [127-207]	V-set, C1-set	Immunoglobulin V-set domain, Immunoglobulin C1-set domain
2I9L	C	Structure of Fab 7D11 from a neutralizing antibody against the poxvirus L1 protein	Mus musculus	10090				Muridae	219	3.1	IMMUNE SYSTEM/VIRAL PROTEIN
2I9L	D	Structure of Fab 7D11 from a neutralizing antibody against the poxvirus L1 protein	Mus musculus	10090				Muridae	219	3.1	IMMUNE SYSTEM/VIRAL PROTEIN
2I9L	E	Structure of Fab 7D11 from a neutralizing antibody against the poxvirus L1 protein	Mus musculus	10090				Muridae	219	3.1	IMMUNE SYSTEM/VIRAL PROTEIN
2I9L	F	Structure of Fab 7D11 from a neutralizing antibody against the poxvirus L1 protein	Mus musculus	10090				Muridae	219	3.1	IMMUNE SYSTEM/VIRAL PROTEIN
2I9L	G	Structure of Fab 7D11 from a neutralizing antibody against the poxvirus L1 protein	Mus musculus	10090				Muridae	219	3.1	IMMUNE SYSTEM/VIRAL PROTEIN
2I9L	H	Structure of Fab 7D11 from a neutralizing antibody against the poxvirus L1 protein	Mus musculus	10090				Muridae	219	3.1	IMMUNE SYSTEM/VIRAL PROTEIN
2I9L	J	Structure of Fab 7D11 from a neutralizing antibody against the poxvirus L1 protein	Vaccinia virus	10245	1	●	dsDNA	Poxviridae	184	3.1	IMMUNE SYSTEM/VIRAL PROTEIN	P07612
2I9L	K	Structure of Fab 7D11 from a neutralizing antibody against the poxvirus L1 protein	Vaccinia virus	10245	1	●	dsDNA	Poxviridae	184	3.1	IMMUNE SYSTEM/VIRAL PROTEIN	P07612
2I9L	L	Structure of Fab 7D11 from a neutralizing antibody against the poxvirus L1 protein	Vaccinia virus	10245	1	●	dsDNA	Poxviridae	184	3.1	IMMUNE SYSTEM/VIRAL PROTEIN	P07612
2IDO	A	Structure of the E. coli Pol III epsilon-Hot proofreading complex	Escherichia coli	562				Enterobacteriaceae	186	2.1	TRANSFERASE	P03007	PF00929 [9-175]	RNase_T	Exonuclease	GO:0006260		GO:0003676, GO:0003677, GO:0003887
2IDO	B	Structure of the E. coli Pol III epsilon-Hot proofreading complex	Escherichia virus P1	10678	1	●	dsDNA	Myoviridae	83	2.1	TRANSFERASE	Q71T70	PF06440 [4-70]	DNA_pol3_theta	DNA polymerase III, theta subunit	GO:0006260, GO:0071897		GO:0003677, GO:0003887
2IDO	C	Structure of the E. coli Pol III epsilon-Hot proofreading complex	Escherichia coli	562				Enterobacteriaceae	186	2.1	TRANSFERASE	P03007				GO:0006260		GO:0003676, GO:0003677, GO:0003887
2IDO	D	Structure of the E. coli Pol III epsilon-Hot proofreading complex	Escherichia virus P1	10678	1	●	dsDNA	Myoviridae	83	2.1	TRANSFERASE	Q71T70				GO:0006260, GO:0071897		GO:0003677, GO:0003887
2IJO	I	Crystal Structure of the West Nile virus NS2B-NS3 protease complexed with bovine pancreatic trypsin inhibitor	Bos taurus	9913				Bovidae	58	2.3	HYDROLASE/HYDROLASE INHIBITOR	P00974	PF00014 [4-55]	Kunitz_BPTI	Kunitz/Bovine pancreatic trypsin inhibitor domain			GO:0004867
2IJO	B	Crystal Structure of the West Nile virus NS2B-NS3 protease complexed with bovine pancreatic trypsin inhibitor	West Nile virus	11082	4	●	ssRNA+	Flaviviridae	192	2.3	HYDROLASE/HYDROLASE INHIBITOR	P06935	PF00949 [18-167]	Peptidase_S7	Peptidase S7, Flavivirus NS3 serine protease			GO:0003723, GO:0003724, GO:0005524
2IJO	A	Crystal Structure of the West Nile virus NS2B-NS3 protease complexed with bovine pancreatic trypsin inhibitor	West Nile virus	11082	4	●	ssRNA+	Flaviviridae	58	2.3	HYDROLASE/HYDROLASE INHIBITOR	P06935	PF01002 [49-89]	Flavi_NS2B	Flavivirus non-structural protein NS2B		GO:0019012	GO:0004252
2IOU	G	Major Tropism Determinant P1 (Mtd-P1) Variant Complexed with Bordetella brochiseptica Virulence Factor Pertactin extracellular domain (Prn-E).	Bordetella bronchiseptica	518				Alcaligenaceae	535	3.16	viral protein/membrane protein	Q3YE50	PF03212 [447-566]	Pertactin	Pertactin	GO:0007155	GO:0019867
2IOU	H	Major Tropism Determinant P1 (Mtd-P1) Variant Complexed with Bordetella brochiseptica Virulence Factor Pertactin extracellular domain (Prn-E).	Bordetella bronchiseptica	518				Alcaligenaceae	535	3.16	viral protein/membrane protein	Q3YE50				GO:0007155	GO:0019867
2IOU	A	Major Tropism Determinant P1 (Mtd-P1) Variant Complexed with Bordetella brochiseptica Virulence Factor Pertactin extracellular domain (Prn-E).	Bordetella virus BPP1	194699	1	●	dsDNA	Podoviridae	376	3.16	viral protein/membrane protein	Q775D6				GO:0016032, GO:0019062, GO:0046718, GO:0098671, GO:0098678	GO:0019012, GO:0098015, GO:0098024
2IOU	B	Major Tropism Determinant P1 (Mtd-P1) Variant Complexed with Bordetella brochiseptica Virulence Factor Pertactin extracellular domain (Prn-E).	Bordetella virus BPP1	194699	1	●	dsDNA	Podoviridae	376	3.16	viral protein/membrane protein	Q775D6				GO:0016032, GO:0019062, GO:0046718, GO:0098671, GO:0098678	GO:0019012, GO:0098015, GO:0098024
2IOU	C	Major Tropism Determinant P1 (Mtd-P1) Variant Complexed with Bordetella brochiseptica Virulence Factor Pertactin extracellular domain (Prn-E).	Bordetella virus BPP1	194699	1	●	dsDNA	Podoviridae	376	3.16	viral protein/membrane protein	Q775D6				GO:0016032, GO:0019062, GO:0046718, GO:0098671, GO:0098678	GO:0019012, GO:0098015, GO:0098024
2IOU	D	Major Tropism Determinant P1 (Mtd-P1) Variant Complexed with Bordetella brochiseptica Virulence Factor Pertactin extracellular domain (Prn-E).	Bordetella virus BPP1	194699	1	●	dsDNA	Podoviridae	376	3.16	viral protein/membrane protein	Q775D6				GO:0016032, GO:0019062, GO:0046718, GO:0098671, GO:0098678	GO:0019012, GO:0098015, GO:0098024
2IOU	E	Major Tropism Determinant P1 (Mtd-P1) Variant Complexed with Bordetella brochiseptica Virulence Factor Pertactin extracellular domain (Prn-E).	Bordetella virus BPP1	194699	1	●	dsDNA	Podoviridae	376	3.16	viral protein/membrane protein	Q775D6				GO:0016032, GO:0019062, GO:0046718, GO:0098671, GO:0098678	GO:0019012, GO:0098015, GO:0098024
2IOU	F	Major Tropism Determinant P1 (Mtd-P1) Variant Complexed with Bordetella brochiseptica Virulence Factor Pertactin extracellular domain (Prn-E).	Bordetella virus BPP1	194699	1	●	dsDNA	Podoviridae	376	3.16	viral protein/membrane protein	Q775D6				GO:0016032, GO:0019062, GO:0046718, GO:0098671, GO:0098678	GO:0019012, GO:0098015, GO:0098024
2J12	A	AD37 FIBRE HEAD IN COMPLEX WITH CAR D1	Human mastadenovirus D	130310	1	●	dsDNA	Adenoviridae	194	1.5	VIRAL PROTEIN/RECEPTOR	Q80S15	PF00541 [186-361]	Adeno_knob	Adenoviral fibre protein (knob domain)	GO:0007155, GO:0019058, GO:0019062	GO:0019028
2J12	B	AD37 FIBRE HEAD IN COMPLEX WITH CAR D1	Homo sapiens	9606				Hominidae	128	1.5	VIRAL PROTEIN/RECEPTOR	P78310	PF07686 [24-138]	V-set	Immunoglobulin V-set domain
2J1K	A	CAV-2 FIBRE HEAD IN COMPLEX WITH CAR D1	Homo sapiens	9606				Hominidae	128	2.3	VIRUS/RECEPTOR	P78310	PF07686 [24-135]	V-set	Immunoglobulin V-set domain
2J1K	C	CAV-2 FIBRE HEAD IN COMPLEX WITH CAR D1	Canine mastadenovirus A	10537	1	●	dsDNA	Adenoviridae	197	2.3	VIRUS/RECEPTOR	Q65914				GO:0007155, GO:0019058, GO:0019062	GO:0019028
2J1K	D	CAV-2 FIBRE HEAD IN COMPLEX WITH CAR D1	Canine mastadenovirus A	10537	1	●	dsDNA	Adenoviridae	197	2.3	VIRUS/RECEPTOR	Q65914				GO:0007155, GO:0019058, GO:0019062	GO:0019028
2J1K	E	CAV-2 FIBRE HEAD IN COMPLEX WITH CAR D1	Canine mastadenovirus A	10537	1	●	dsDNA	Adenoviridae	197	2.3	VIRUS/RECEPTOR	Q65914				GO:0007155, GO:0019058, GO:0019062	GO:0019028
2J1K	F	CAV-2 FIBRE HEAD IN COMPLEX WITH CAR D1	Canine mastadenovirus A	10537	1	●	dsDNA	Adenoviridae	197	2.3	VIRUS/RECEPTOR	Q65914				GO:0007155, GO:0019058, GO:0019062	GO:0019028
2J1K	H	CAV-2 FIBRE HEAD IN COMPLEX WITH CAR D1	Canine mastadenovirus A	10537	1	●	dsDNA	Adenoviridae	197	2.3	VIRUS/RECEPTOR	Q65914				GO:0007155, GO:0019058, GO:0019062	GO:0019028
2J1K	I	CAV-2 FIBRE HEAD IN COMPLEX WITH CAR D1	Canine mastadenovirus A	10537	1	●	dsDNA	Adenoviridae	197	2.3	VIRUS/RECEPTOR	Q65914				GO:0007155, GO:0019058, GO:0019062	GO:0019028
2J1K	L	CAV-2 FIBRE HEAD IN COMPLEX WITH CAR D1	Canine mastadenovirus A	10537	1	●	dsDNA	Adenoviridae	197	2.3	VIRUS/RECEPTOR	Q65914				GO:0007155, GO:0019058, GO:0019062	GO:0019028
2J1K	M	CAV-2 FIBRE HEAD IN COMPLEX WITH CAR D1	Canine mastadenovirus A	10537	1	●	dsDNA	Adenoviridae	197	2.3	VIRUS/RECEPTOR	Q65914				GO:0007155, GO:0019058, GO:0019062	GO:0019028
2J1K	N	CAV-2 FIBRE HEAD IN COMPLEX WITH CAR D1	Canine mastadenovirus A	10537	1	●	dsDNA	Adenoviridae	197	2.3	VIRUS/RECEPTOR	Q65914				GO:0007155, GO:0019058, GO:0019062	GO:0019028
2J1K	Q	CAV-2 FIBRE HEAD IN COMPLEX WITH CAR D1	Canine mastadenovirus A	10537	1	●	dsDNA	Adenoviridae	197	2.3	VIRUS/RECEPTOR	Q65914				GO:0007155, GO:0019058, GO:0019062	GO:0019028
2J1K	R	CAV-2 FIBRE HEAD IN COMPLEX WITH CAR D1	Canine mastadenovirus A	10537	1	●	dsDNA	Adenoviridae	197	2.3	VIRUS/RECEPTOR	Q65914				GO:0007155, GO:0019058, GO:0019062	GO:0019028
2J1K	S	CAV-2 FIBRE HEAD IN COMPLEX WITH CAR D1	Canine mastadenovirus A	10537	1	●	dsDNA	Adenoviridae	197	2.3	VIRUS/RECEPTOR	Q65914				GO:0007155, GO:0019058, GO:0019062	GO:0019028
2J1K	B	CAV-2 FIBRE HEAD IN COMPLEX WITH CAR D1	Homo sapiens	9606				Hominidae	128	2.3	VIRUS/RECEPTOR	P78310
2J1K	G	CAV-2 FIBRE HEAD IN COMPLEX WITH CAR D1	Homo sapiens	9606				Hominidae	128	2.3	VIRUS/RECEPTOR	P78310
2J1K	J	CAV-2 FIBRE HEAD IN COMPLEX WITH CAR D1	Homo sapiens	9606				Hominidae	128	2.3	VIRUS/RECEPTOR	P78310
2J1K	K	CAV-2 FIBRE HEAD IN COMPLEX WITH CAR D1	Homo sapiens	9606				Hominidae	128	2.3	VIRUS/RECEPTOR	P78310
2J1K	O	CAV-2 FIBRE HEAD IN COMPLEX WITH CAR D1	Homo sapiens	9606				Hominidae	128	2.3	VIRUS/RECEPTOR	P78310
2J1K	P	CAV-2 FIBRE HEAD IN COMPLEX WITH CAR D1	Homo sapiens	9606				Hominidae	128	2.3	VIRUS/RECEPTOR	P78310
2J1K	T	CAV-2 FIBRE HEAD IN COMPLEX WITH CAR D1	Homo sapiens	9606				Hominidae	128	2.3	VIRUS/RECEPTOR	P78310
2J1K	V	CAV-2 FIBRE HEAD IN COMPLEX WITH CAR D1	Homo sapiens	9606				Hominidae	128	2.3	VIRUS/RECEPTOR	P78310
2J1K	X	CAV-2 FIBRE HEAD IN COMPLEX WITH CAR D1	Homo sapiens	9606				Hominidae	128	2.3	VIRUS/RECEPTOR	P78310
2J1K	Y	CAV-2 FIBRE HEAD IN COMPLEX WITH CAR D1	Homo sapiens	9606				Hominidae	128	2.3	VIRUS/RECEPTOR	P78310
2J1K	Z	CAV-2 FIBRE HEAD IN COMPLEX WITH CAR D1	Homo sapiens	9606				Hominidae	128	2.3	VIRUS/RECEPTOR	P78310
2J7Q	B	CRYSTAL STRUCTURE OF THE UBIQUITIN-SPECIFIC PROTEASE ENCODED BY MURINE CYTOMEGALOVIRUS TEGUMENT PROTEIN M48 IN COMPLEX WITH A UBQUITIN-BASED SUICIDE SUBSTRATE	Homo sapiens	9606				Hominidae	75	1.8	HYDROLASE	P0CG48	PF00240 [3-74]	ubiquitin	Ubiquitin family
2J7Q	A	CRYSTAL STRUCTURE OF THE UBIQUITIN-SPECIFIC PROTEASE ENCODED BY MURINE CYTOMEGALOVIRUS TEGUMENT PROTEIN M48 IN COMPLEX WITH A UBQUITIN-BASED SUICIDE SUBSTRATE	Murid betaherpesvirus 1	10366	1	●	dsDNA	Herpesviridae	232	1.8	HYDROLASE		PF04843 [7-179]	Herpes_teg_N	Herpesvirus tegument protein, N-terminal conserved region
2J7Q	C	CRYSTAL STRUCTURE OF THE UBIQUITIN-SPECIFIC PROTEASE ENCODED BY MURINE CYTOMEGALOVIRUS TEGUMENT PROTEIN M48 IN COMPLEX WITH A UBQUITIN-BASED SUICIDE SUBSTRATE	Murid betaherpesvirus 1	10366	1	●	dsDNA	Herpesviridae	232	1.8	HYDROLASE		PF04843 [7-179]	Herpes_teg_N	Herpesvirus tegument protein, N-terminal conserved region
2J7Q	D	CRYSTAL STRUCTURE OF THE UBIQUITIN-SPECIFIC PROTEASE ENCODED BY MURINE CYTOMEGALOVIRUS TEGUMENT PROTEIN M48 IN COMPLEX WITH A UBQUITIN-BASED SUICIDE SUBSTRATE	Homo sapiens	9606				Hominidae	75	1.8	HYDROLASE	P0CG48
2JBY	A	A VIRAL PROTEIN UNEXPECTEDLY MIMICS THE STRUCTURE AND FUNCTION OF PRO-SURVIVAL BCL-2	Myxoma virus	10273	1	●	dsDNA	Poxviridae	145	2.41	APOPTOSIS	Q85295	PF11099 [6-128]	M11L	Apoptosis regulator M11L like
2JDQ	A	C-TERMINAL DOMAIN OF INFLUENZA A VIRUS POLYMERASE PB2 SUBUNIT IN COMPLEX WITH HUMAN IMPORTIN ALPHA5	Homo sapiens	9606				Hominidae	450	2.2	PROTEIN TRANSPORT	P52294	PF00514 [115-156], PF00514 [158-197], PF00514 [202-241], PF00514 [253-282], PF00514 [286-324], PF00514 [330-367], PF00514 [370-408], PF00514 [413-451], PF16186 [466-507]	Arm, Arm, Arm, Arm, Arm, Arm, Arm, Arm, Arm_3	Armadillo/beta-catenin-like repeat, Armadillo/beta-catenin-like repeat, Armadillo/beta-catenin-like repeat, Armadillo/beta-catenin-like repeat, Armadillo/beta-catenin-like repeat, Armadillo/beta-catenin-like repeat, Armadillo/beta-catenin-like repeat, Armadillo/beta-catenin-like repeat, Atypical Arm repeat	GO:0006606	GO:0005634, GO:0005737	GO:0008565
2JDQ	D	C-TERMINAL DOMAIN OF INFLUENZA A VIRUS POLYMERASE PB2 SUBUNIT IN COMPLEX WITH HUMAN IMPORTIN ALPHA5	Influenza A virus	11320	5	●	ssRNA-	Orthomyxoviridae	83	2.2	PROTEIN TRANSPORT	P31345	PF00604 [688-756]	Flu_PB2	Influenza RNA-dependent RNA polymerase subunit PB2	GO:0006351		GO:0003723, GO:0003968
2JDQ	B	C-TERMINAL DOMAIN OF INFLUENZA A VIRUS POLYMERASE PB2 SUBUNIT IN COMPLEX WITH HUMAN IMPORTIN ALPHA5	Homo sapiens	9606				Hominidae	450	2.2	PROTEIN TRANSPORT	P52294				GO:0006606	GO:0005634, GO:0005737	GO:0008565
2JDQ	E	C-TERMINAL DOMAIN OF INFLUENZA A VIRUS POLYMERASE PB2 SUBUNIT IN COMPLEX WITH HUMAN IMPORTIN ALPHA5	Influenza A virus	11320	5	●	ssRNA-	Orthomyxoviridae	83	2.2	PROTEIN TRANSPORT	P31345				GO:0006351		GO:0003723, GO:0003968
2K2U	A	NMR Structure of the complex between Tfb1 subunit of TFIIH and the activation domain of VP16	Saccharomyces cerevisiae	559292				Saccharomycetaceae	115		TRANSCRIPTION	P32776	PF08567 [9-105]	PH_TFIIH	TFIIH p62 subunit, N-terminal domain	GO:0006289, GO:0006351	GO:0000439
2KJE	A	NMR structure of CBP TAZ2 and adenoviral E1A complex	Homo sapiens	9606				Hominidae	92		TRANSCRIPTION	Q92793	PF02135 [1773-1844]	zf-TAZ	TAZ zinc finger	GO:0006355	GO:0005634	GO:0003712, GO:0004402, GO:0008270
2KPL	A	MAGI-1 PDZ1 / E6CT	Homo sapiens	9606				Hominidae	129		PROTEIN BINDING/ONCOPROTEIN	Q96QZ7	PF00595 [20-87]	PDZ	PDZ domain (Also known as DHR or GLGF)		GO:0005923	GO:0032947
2KT5	A	RRM domain of mRNA export adaptor REF2-I bound to HSV-1 ICP27 peptide	Mus musculus	10090				Muridae	124		RNA Binding Protein / Viral Protein	Q9JJW6	PF00076 [77-145]	RRM_1	RNA recognition motif. (a.k.a. RRM, RBD, or RNP domain)			GO:0003676
2LMC	A	Structure of T7 transcription factor Gp2-E. coli RNAp jaw domain complex	Escherichia virus T7	1985738	1	●	dsDNA	Podoviridae	84		TRANSCRIPTION	P03704	PF16857 [34-80]	RNA_pol_inhib	RNA polymerase inhibitor	GO:0016032, GO:0039653, GO:0039657
2LMC	B	Structure of T7 transcription factor Gp2-E. coli RNAp jaw domain complex	Escherichia coli	562				Enterobacteriaceae	84		TRANSCRIPTION	P0A8T7
2LR1	A	Structural Mechanism for Bax Inhibition by Cytomegalovirus Protein vMIA	Homo sapiens	9606				Hominidae	192		APOPTOSIS/SIGNALING PROTEIN	Q07812	PF00452 [63-158]	Bcl-2	Apoptosis regulator proteins, Bcl-2 family	GO:0001541, GO:0001764, GO:0001776, GO:0001777, GO:0001782, GO:0001783, GO:0001822, GO:0001836, GO:0001844, GO:0001974, GO:0002262, GO:0002352, GO:0002358, GO:0002904, GO:0006687, GO:0006808, GO:0006915, GO:0006919, GO:0006974, GO:0006977, GO:0006987, GO:0007281, GO:0007283, GO:0007399, GO:0007548, GO:0008053, GO:0008283, GO:0008285, GO:0008584, GO:0008625, GO:0008630, GO:0008635, GO:0008637, GO:…	GO:0005622, GO:0005634, GO:0005635, GO:0005737, GO:0005739, GO:0005741, GO:0005757, GO:0005783, GO:0005789, GO:0005829, GO:0016020, GO:0016021, GO:0031966, GO:0046930, GO:0070062, GO:0071944, GO:0097136, GO:0097144	GO:0005515, GO:0008289, GO:0015267, GO:0030544, GO:0042802, GO:0042803, GO:0046982, GO:0051087, GO:0051434
2M3M	A	Solution structure of a complex consisting of hDlg/SAP-97 residues 318-406 and HPV51 oncoprotein E6 residues 141-151	Homo sapiens	9606				Hominidae	97		ONCOPROTEIN/CELL ADHESION	Q12959	PF00595 [320-402]	PDZ	PDZ domain (Also known as DHR or GLGF)
2MA9	B	HIV-1 Vif SOCS-box and Elongin BC solution structure	Homo sapiens	9606				Hominidae	118		VIRAL PROTEIN/PROTEIN BINDING	Q15370	PF00240 [10-64]	ubiquitin	Ubiquitin family	GO:0006351, GO:0006355, GO:0006366, GO:0006368, GO:0006461, GO:0016567, GO:0043687, GO:0061418	GO:0005634, GO:0005654, GO:0005829, GO:0030891, GO:0031462, GO:0031466, GO:0070062, GO:0070449	GO:0005515, GO:0031625
2MA9	C	HIV-1 Vif SOCS-box and Elongin BC solution structure	Homo sapiens	9606				Hominidae	91		VIRAL PROTEIN/PROTEIN BINDING	Q15369	PF03931 [1-62]	Skp1_POZ	Skp1 family, tetramerisation domain	GO:0006511
2MC6	A	A bacteriophage transcription regulator inhibits bacterial transcription initiation by sigma-factor displacement	Xanthomonas phage Xp10	232237	1	●	dsDNA	Siphoviridae	73		TRANSCRIPTION	Q8LTJ5
2MGU	A	Structure of the complex between calmodulin and the binding domain of HIV-1 matrix protein	Rattus norvegicus	10116				Muridae	148		PROTEIN BINDING	P0DP29	PF13499 [12-72], PF13499 [82-145]	EF-hand_7, EF-hand_7	EF-hand domain pair, EF-hand domain pair	GO:0001975, GO:0007190, GO:0019722, GO:0051000, GO:0060314, GO:1901339, GO:1901841	GO:0000922, GO:0005634, GO:0005737, GO:0005819, GO:0005856, GO:0005886, GO:0030426, GO:0043005	GO:0005509, GO:0008179, GO:0030234, GO:0030235, GO:0044325, GO:0046872, GO:0047485, GO:0050998
2MHA	A	CRYSTAL STRUCTURE OF THE MAJOR HISTOCOMPATIBILITY COMPLEX CLASS I H-2KB MOLECULE CONTAINING A SINGLE VIRAL PEPTIDE: IMPLICATIONS FOR PEPTIDE BINDING AND T-CELL RECEPTOR RECOGNITION	Mus musculus	10090				Muridae	270	2.5	HISTOCOMPATIBILITY ANTIGEN	P01901	PF00129 [2-179], PF07654 [196-266]	MHC_I, C1-set	Class I Histocompatibility antigen, domains alpha 1 and 2, Immunoglobulin C1-set domain
2MHA	B	CRYSTAL STRUCTURE OF THE MAJOR HISTOCOMPATIBILITY COMPLEX CLASS I H-2KB MOLECULE CONTAINING A SINGLE VIRAL PEPTIDE: IMPLICATIONS FOR PEPTIDE BINDING AND T-CELL RECEPTOR RECOGNITION	Mus musculus	10090				Muridae	99	2.5	HISTOCOMPATIBILITY ANTIGEN	P01887	PF07654 [7-86]	C1-set	Immunoglobulin C1-set domain	GO:0001895, GO:0001916, GO:0002237, GO:0002376, GO:0002474, GO:0002481, GO:0002726, GO:0006826, GO:0006955, GO:0006968, GO:0010977, GO:0019885, GO:0032092, GO:0033077, GO:0033216, GO:0042026, GO:0042493, GO:0045646, GO:0046686, GO:0048260, GO:0055072, GO:0071281, GO:0071283, GO:1900121, GO:1900122, GO:1904434, GO:1904437, GO:1904440	GO:0005576, GO:0005615, GO:0005794, GO:0005829, GO:0005886, GO:0005925, GO:0009897, GO:0016020, GO:0030670, GO:0042612, GO:0070062, GO:1990712	GO:0001948, GO:0005515, GO:0042802
2MHA	D	CRYSTAL STRUCTURE OF THE MAJOR HISTOCOMPATIBILITY COMPLEX CLASS I H-2KB MOLECULE CONTAINING A SINGLE VIRAL PEPTIDE: IMPLICATIONS FOR PEPTIDE BINDING AND T-CELL RECEPTOR RECOGNITION	Mus musculus	10090				Muridae	99	2.5	HISTOCOMPATIBILITY ANTIGEN	P01887				GO:0001895, GO:0001916, GO:0002237, GO:0002376, GO:0002474, GO:0002481, GO:0002726, GO:0006826, GO:0006955, GO:0006968, GO:0010977, GO:0019885, GO:0032092, GO:0033077, GO:0033216, GO:0042026, GO:0042493, GO:0045646, GO:0046686, GO:0048260, GO:0055072, GO:0071281, GO:0071283, GO:1900121, GO:1900122, GO:1904434, GO:1904437, GO:1904440	GO:0005576, GO:0005615, GO:0005794, GO:0005829, GO:0005886, GO:0005925, GO:0009897, GO:0016020, GO:0030670, GO:0042612, GO:0070062, GO:1990712	GO:0001948, GO:0005515, GO:0042802
2MHA	C	CRYSTAL STRUCTURE OF THE MAJOR HISTOCOMPATIBILITY COMPLEX CLASS I H-2KB MOLECULE CONTAINING A SINGLE VIRAL PEPTIDE: IMPLICATIONS FOR PEPTIDE BINDING AND T-CELL RECEPTOR RECOGNITION	Mus musculus	10090				Muridae	270	2.5	HISTOCOMPATIBILITY ANTIGEN	P01901
2MKR	A	Structural Characterization of a Complex Between the Acidic Transactivation Domain of EBNA2 and the Tfb1/p62 subunit of TFIIH.	Saccharomyces cerevisiae	4932				Saccharomycetaceae	115		VIRAL PROTEIN/TRANSCRIPTION	P32776	PF08567 [9-105]	PH_TFIIH	TFIIH p62 subunit, N-terminal domain	GO:0006289, GO:0006351	GO:0000439
2N0Y	A	NMR structure of the complex between the C-terminal domain of the Rift Valley fever virus protein NSs and the PH domain of the Tfb1 subunit of TFIIH	Saccharomyces cerevisiae	4932				Saccharomycetaceae	115		TRANSCRIPTION/VIRAL PROTEIN	P32776	PF08567 [9-105]	PH_TFIIH	TFIIH p62 subunit, N-terminal domain	GO:0006289, GO:0006351	GO:0000439
2N3K	A	Human Brd4 ET domain in complex with MLV Integrase C-term	Homo sapiens	9606				Hominidae	86		PROTEIN BINDING	O60885	PF17035 [609-672]	BET	Bromodomain extra-terminal - transcription regulation
2ND0	A	Solution NMR structures of BRD4 ET domain with LANA peptide	Homo sapiens	9606				Hominidae	83		TRANSCRIPTION/VIRAL PROTEIN	O60885	PF17035 [9-72]	BET	Bromodomain extra-terminal - transcription regulation
2NNU	A	Crystal Structure of the Papillomavirus DNA Tethering Complex E2:Brd4	Alphapapillomavirus 9	337041	1	●	dsDNA	Papillomaviridae	205	1.59	TRANSCRIPTION	P03120	PF00508 [1-197]	PPV_E2_N	E2 (early) protein, N terminal	GO:0006275, GO:0006355, GO:0016032
2NOQ	F	Structure of ribosome-bound cricket paralysis virus IRES RNA	Saccharomyces cerevisiae	4932				Saccharomycetaceae	150	7.3	RIBOSOME	P26783	PF00177 [83-224]	Ribosomal_S7	Ribosomal protein S7p/S5e	GO:0006412	GO:0015935	GO:0003723, GO:0003735
2NOQ	H	Structure of ribosome-bound cricket paralysis virus IRES RNA	Saccharomyces cerevisiae	4932				Saccharomycetaceae	165	7.3	RIBOSOME	Q3E757	PF00281 [6-59], PF00673 [63-139]	Ribosomal_L5, Ribosomal_L5_C	Ribosomal protein L5, ribosomal L5P family C-terminus	GO:0000027, GO:0002181, GO:0006412	GO:0005622, GO:0005634, GO:0005737, GO:0005840, GO:0022625, GO:0030529	GO:0003723, GO:0003735, GO:0019843
2NOQ	G	Structure of ribosome-bound cricket paralysis virus IRES RNA	Saccharomyces cerevisiae	4932				Saccharomycetaceae	213	7.3	RIBOSOME	P0CX43	PF00687 [17-212]	Ribosomal_L1	Ribosomal protein L1p/L10e family	GO:0000470, GO:0002181, GO:0006412	GO:0005737, GO:0005840, GO:0015934, GO:0022625, GO:0030529	GO:0003723, GO:0003735
2NOQ	E	Structure of ribosome-bound cricket paralysis virus IRES RNA	Saccharomyces cerevisiae	4932				Saccharomycetaceae	53	7.3	RIBOSOME
2NXY	B	HIV-1 gp120 Envelope Glycoprotein(S334A) Complexed with CD4 and Antibody 17b	Homo sapiens	9606				Hominidae	184	2	VIRAL PROTEIN/IMMUNE SYSTEM	P01730	PF00047 [1001-1097], PF05790 [1101-1177]	ig, C2-set	Immunoglobulin domain, Immunoglobulin C2-set domain	GO:0006955, GO:0007155	GO:0016020, GO:0016021	GO:0015026
2NXY	A	HIV-1 gp120 Envelope Glycoprotein(S334A) Complexed with CD4 and Antibody 17b	Human immunodeficiency virus 1	11676	6	●	ssRNA-RT	Retroviridae	317	2	VIRAL PROTEIN/IMMUNE SYSTEM	Q49DS8	PF00516 [83-128], PF00516 [195-298], PF00516 [329-491]	GP120, GP120, GP120	Envelope glycoprotein GP120, Envelope glycoprotein GP120, Envelope glycoprotein GP120		GO:0019031
2NXY	C	HIV-1 gp120 Envelope Glycoprotein(S334A) Complexed with CD4 and Antibody 17b	Homo sapiens	9606				Hominidae	214	2	VIRAL PROTEIN/IMMUNE SYSTEM	Q6P5S8	PF07686 [2006-2108], PF07654 [2117-2203]	V-set, C1-set	Immunoglobulin V-set domain, Immunoglobulin C1-set domain
2NXY	D	HIV-1 gp120 Envelope Glycoprotein(S334A) Complexed with CD4 and Antibody 17b	Homo sapiens	9606				Hominidae	229	2	VIRAL PROTEIN/IMMUNE SYSTEM	Q6N095	PF07686 [3012-3107], PF07654 [3136-3216]	V-set, C1-set	Immunoglobulin V-set domain, Immunoglobulin C1-set domain
2NXZ	B	HIV-1 gp120 Envelope Glycoprotein (T257S, S334A, S375W) Complexed with CD4 and Antibody 17b	Homo sapiens	9606				Hominidae	184	2.04	VIRAL PROTEIN/IMMUNE SYSTEM	P01730	PF00047 [1001-1097], PF05790 [1101-1177]	ig, C2-set	Immunoglobulin domain, Immunoglobulin C2-set domain	GO:0006955, GO:0007155	GO:0016020, GO:0016021	GO:0015026
2NXZ	A	HIV-1 gp120 Envelope Glycoprotein (T257S, S334A, S375W) Complexed with CD4 and Antibody 17b	Human immunodeficiency virus 1	11676	6	●	ssRNA-RT	Retroviridae	317	2.04	VIRAL PROTEIN/IMMUNE SYSTEM	P19551	PF00516 [83-128], PF00516 [195-298], PF00516 [329-491]	GP120, GP120, GP120	Envelope glycoprotein GP120, Envelope glycoprotein GP120, Envelope glycoprotein GP120		GO:0019031
2NXZ	C	HIV-1 gp120 Envelope Glycoprotein (T257S, S334A, S375W) Complexed with CD4 and Antibody 17b	Homo sapiens	9606				Hominidae	214	2.04	VIRAL PROTEIN/IMMUNE SYSTEM	Q6P5S8	PF07686 [2006-2108], PF07654 [2117-2203]	V-set, C1-set	Immunoglobulin V-set domain, Immunoglobulin C1-set domain
2NXZ	D	HIV-1 gp120 Envelope Glycoprotein (T257S, S334A, S375W) Complexed with CD4 and Antibody 17b	Homo sapiens	9606				Hominidae	229	2.04	VIRAL PROTEIN/IMMUNE SYSTEM		PF07686 [3012-3107], PF07654 [3136-3216]	V-set, C1-set	Immunoglobulin V-set domain, Immunoglobulin C1-set domain
2NY0	B	HIV-1 gp120 Envelope Glycoprotein (M95W, W96C, T257S, V275C, S334A, S375W, A433M) Complexed with CD4 and Antibody 17b	Homo sapiens	9606				Hominidae	184	2.2	VIRAL PROTEIN/IMMUNE SYSTEM	P01730	PF00047 [1001-1097], PF05790 [1101-1177]	ig, C2-set	Immunoglobulin domain, Immunoglobulin C2-set domain	GO:0006955, GO:0007155	GO:0016020, GO:0016021	GO:0015026
2NY0	A	HIV-1 gp120 Envelope Glycoprotein (M95W, W96C, T257S, V275C, S334A, S375W, A433M) Complexed with CD4 and Antibody 17b	Human immunodeficiency virus 1	11676	6	●	ssRNA-RT	Retroviridae	317	2.2	VIRAL PROTEIN/IMMUNE SYSTEM	P19551	PF00516 [83-128], PF00516 [195-298], PF00516 [329-491]	GP120, GP120, GP120	Envelope glycoprotein GP120, Envelope glycoprotein GP120, Envelope glycoprotein GP120		GO:0019031
2NY0	C	HIV-1 gp120 Envelope Glycoprotein (M95W, W96C, T257S, V275C, S334A, S375W, A433M) Complexed with CD4 and Antibody 17b	Homo sapiens	9606				Hominidae	214	2.2	VIRAL PROTEIN/IMMUNE SYSTEM	Q6P5S8	PF07686 [2006-2108], PF07654 [2117-2203]	V-set, C1-set	Immunoglobulin V-set domain, Immunoglobulin C1-set domain
2NY0	D	HIV-1 gp120 Envelope Glycoprotein (M95W, W96C, T257S, V275C, S334A, S375W, A433M) Complexed with CD4 and Antibody 17b	Homo sapiens	9606				Hominidae	229	2.2	VIRAL PROTEIN/IMMUNE SYSTEM		PF07686 [3012-3107], PF07654 [3136-3216]	V-set, C1-set	Immunoglobulin V-set domain, Immunoglobulin C1-set domain
2NY1	B	HIV-1 gp120 Envelope Glycoprotein (I109C, T257S, S334A, S375W, Q428C) Complexed with CD4 and Antibody 17b	Homo sapiens	9606				Hominidae	184	1.99	VIRAL PROTEIN/IMMUNE SYSTEM	P01730	PF00047 [1001-1097], PF05790 [1101-1177]	ig, C2-set	Immunoglobulin domain, Immunoglobulin C2-set domain	GO:0006955, GO:0007155	GO:0016020, GO:0016021	GO:0015026
2NY1	A	HIV-1 gp120 Envelope Glycoprotein (I109C, T257S, S334A, S375W, Q428C) Complexed with CD4 and Antibody 17b	Human immunodeficiency virus 1	11676	6	●	ssRNA-RT	Retroviridae	317	1.99	VIRAL PROTEIN/IMMUNE SYSTEM	Q993A8	PF00516 [83-128], PF00516 [195-298], PF00516 [329-492]	GP120, GP120, GP120	Envelope glycoprotein GP120, Envelope glycoprotein GP120, Envelope glycoprotein GP120		GO:0019031
2NY1	C	HIV-1 gp120 Envelope Glycoprotein (I109C, T257S, S334A, S375W, Q428C) Complexed with CD4 and Antibody 17b	Homo sapiens	9606				Hominidae	214	1.99	VIRAL PROTEIN/IMMUNE SYSTEM	Q6P5S8	PF07686 [2006-2108], PF07654 [2117-2203]	V-set, C1-set	Immunoglobulin V-set domain, Immunoglobulin C1-set domain
2NY1	D	HIV-1 gp120 Envelope Glycoprotein (I109C, T257S, S334A, S375W, Q428C) Complexed with CD4 and Antibody 17b	Homo sapiens	9606				Hominidae	229	1.99	VIRAL PROTEIN/IMMUNE SYSTEM	Q6N030	PF07686 [3012-3107], PF07654 [3136-3216]	V-set, C1-set	Immunoglobulin V-set domain, Immunoglobulin C1-set domain
2NY2	B	HIV-1 gp120 Envelope Glycoprotein (T123C, T257S, S334A, S375W, G431C) Complexed with CD4 and Antibody 17b	Homo sapiens	9606				Hominidae	184	2	VIRAL PROTEIN/IMMUNE SYSTEM	P01730	PF00047 [1001-1097], PF05790 [1101-1177]	ig, C2-set	Immunoglobulin domain, Immunoglobulin C2-set domain	GO:0006955, GO:0007155	GO:0016020, GO:0016021	GO:0015026
2NY2	A	HIV-1 gp120 Envelope Glycoprotein (T123C, T257S, S334A, S375W, G431C) Complexed with CD4 and Antibody 17b	Human immunodeficiency virus 1	11676	6	●	ssRNA-RT	Retroviridae	317	2	VIRAL PROTEIN/IMMUNE SYSTEM	P19551	PF00516 [83-128], PF00516 [195-298], PF00516 [329-491]	GP120, GP120, GP120	Envelope glycoprotein GP120, Envelope glycoprotein GP120, Envelope glycoprotein GP120		GO:0019031
2NY2	C	HIV-1 gp120 Envelope Glycoprotein (T123C, T257S, S334A, S375W, G431C) Complexed with CD4 and Antibody 17b	Homo sapiens	9606				Hominidae	214	2	VIRAL PROTEIN/IMMUNE SYSTEM	Q6P5S8	PF07686 [2006-2108], PF07654 [2117-2203]	V-set, C1-set	Immunoglobulin V-set domain, Immunoglobulin C1-set domain
2NY2	D	HIV-1 gp120 Envelope Glycoprotein (T123C, T257S, S334A, S375W, G431C) Complexed with CD4 and Antibody 17b	Homo sapiens	9606				Hominidae	229	2	VIRAL PROTEIN/IMMUNE SYSTEM		PF07686 [3012-3107], PF07654 [3136-3216]	V-set, C1-set	Immunoglobulin V-set domain, Immunoglobulin C1-set domain
2NY3	B	HIV-1 gp120 Envelope Glycoprotein (K231C, T257S, E267C, S334A, S375W) Complexed with CD4 and Antibody 17b	Homo sapiens	9606				Hominidae	184	2	VIRAL PROTEIN/IMMUNE SYSTEM	P01730	PF00047 [1001-1097], PF05790 [1101-1177]	ig, C2-set	Immunoglobulin domain, Immunoglobulin C2-set domain	GO:0006955, GO:0007155	GO:0016020, GO:0016021	GO:0015026
2NY3	A	HIV-1 gp120 Envelope Glycoprotein (K231C, T257S, E267C, S334A, S375W) Complexed with CD4 and Antibody 17b	Human immunodeficiency virus 1	11676	6	●	ssRNA-RT	Retroviridae	317	2	VIRAL PROTEIN/IMMUNE SYSTEM	Q993A8	PF00516 [83-128], PF00516 [195-297], PF00516 [329-491]	GP120, GP120, GP120	Envelope glycoprotein GP120, Envelope glycoprotein GP120, Envelope glycoprotein GP120		GO:0019031
2NY3	C	HIV-1 gp120 Envelope Glycoprotein (K231C, T257S, E267C, S334A, S375W) Complexed with CD4 and Antibody 17b	Homo sapiens	9606				Hominidae	214	2	VIRAL PROTEIN/IMMUNE SYSTEM	Q6P5S8	PF07686 [2006-2108], PF07654 [2117-2203]	V-set, C1-set	Immunoglobulin V-set domain, Immunoglobulin C1-set domain
2NY3	D	HIV-1 gp120 Envelope Glycoprotein (K231C, T257S, E267C, S334A, S375W) Complexed with CD4 and Antibody 17b	Homo sapiens	9606				Hominidae	229	2	VIRAL PROTEIN/IMMUNE SYSTEM	Q6N030	PF07686 [3012-3107], PF07654 [3136-3216]	V-set, C1-set	Immunoglobulin V-set domain, Immunoglobulin C1-set domain
2NY4	B	HIV-1 gp120 Envelope Glycoprotein (K231C, T257S, E268C, S334A, S375W) Complexed with CD4 and Antibody 17b	Homo sapiens	9606				Hominidae	184	2	VIRAL PROTEIN/IMMUNE SYSTEM	P01730	PF00047 [1001-1097], PF05790 [1101-1177]	ig, C2-set	Immunoglobulin domain, Immunoglobulin C2-set domain	GO:0006955, GO:0007155	GO:0016020, GO:0016021	GO:0015026
2NY4	A	HIV-1 gp120 Envelope Glycoprotein (K231C, T257S, E268C, S334A, S375W) Complexed with CD4 and Antibody 17b	Human immunodeficiency virus 1	11676	6	●	ssRNA-RT	Retroviridae	317	2	VIRAL PROTEIN/IMMUNE SYSTEM	P19551	PF00516 [83-128], PF00516 [195-298], PF00516 [329-491]	GP120, GP120, GP120	Envelope glycoprotein GP120, Envelope glycoprotein GP120, Envelope glycoprotein GP120		GO:0019031
2NY4	C	HIV-1 gp120 Envelope Glycoprotein (K231C, T257S, E268C, S334A, S375W) Complexed with CD4 and Antibody 17b	Homo sapiens	9606				Hominidae	214	2	VIRAL PROTEIN/IMMUNE SYSTEM	Q6P5S8	PF07686 [2006-2108], PF07654 [2117-2203]	V-set, C1-set	Immunoglobulin V-set domain, Immunoglobulin C1-set domain
2NY4	D	HIV-1 gp120 Envelope Glycoprotein (K231C, T257S, E268C, S334A, S375W) Complexed with CD4 and Antibody 17b	Homo sapiens	9606				Hominidae	229	2	VIRAL PROTEIN/IMMUNE SYSTEM		PF07686 [3012-3107], PF07654 [3136-3216]	V-set, C1-set	Immunoglobulin V-set domain, Immunoglobulin C1-set domain
2NY5	C	HIV-1 gp120 Envelope Glycoprotein (M95W, W96C, I109C, T257S, V275C, S334A, S375W, Q428C, A433M) Complexed with CD4 and Antibody 17b	Homo sapiens	9606				Hominidae	184	2.5	VIRAL PROTEIN/IMMUNE SYSTEM	P01730	PF00047 [1001-1097], PF05790 [1101-1177]	ig, C2-set	Immunoglobulin domain, Immunoglobulin C2-set domain	GO:0006955, GO:0007155	GO:0016020, GO:0016021	GO:0015026
2NY5	G	HIV-1 gp120 Envelope Glycoprotein (M95W, W96C, I109C, T257S, V275C, S334A, S375W, Q428C, A433M) Complexed with CD4 and Antibody 17b	Human immunodeficiency virus 1	11676	6	●	ssRNA-RT	Retroviridae	317	2.5	VIRAL PROTEIN/IMMUNE SYSTEM	P19551	PF00516 [83-128], PF00516 [195-298], PF00516 [329-491]	GP120, GP120, GP120	Envelope glycoprotein GP120, Envelope glycoprotein GP120, Envelope glycoprotein GP120		GO:0019031
2NY5	L	HIV-1 gp120 Envelope Glycoprotein (M95W, W96C, I109C, T257S, V275C, S334A, S375W, Q428C, A433M) Complexed with CD4 and Antibody 17b	Homo sapiens	9606				Hominidae	214	2.5	VIRAL PROTEIN/IMMUNE SYSTEM	Q6P5S8	PF07686 [2006-2108], PF07654 [2117-2203]	V-set, C1-set	Immunoglobulin V-set domain, Immunoglobulin C1-set domain
2NY5	H	HIV-1 gp120 Envelope Glycoprotein (M95W, W96C, I109C, T257S, V275C, S334A, S375W, Q428C, A433M) Complexed with CD4 and Antibody 17b	Homo sapiens	9606				Hominidae	229	2.5	VIRAL PROTEIN/IMMUNE SYSTEM		PF07686 [3012-3107], PF07654 [3136-3216]	V-set, C1-set	Immunoglobulin V-set domain, Immunoglobulin C1-set domain
2NY6	B	HIV-1 gp120 Envelope Glycoprotein (M95W, W96C, I109C, T123C, T257S, V275C,S334A, S375W, Q428C, G431C) Complexed with CD4 and Antibody 17b	Homo sapiens	9606				Hominidae	184	2.8	VIRAL PROTEIN/IMMUNE SYSTEM	P01730	PF00047 [1001-1097], PF05790 [1101-1177]	ig, C2-set	Immunoglobulin domain, Immunoglobulin C2-set domain	GO:0006955, GO:0007155	GO:0016020, GO:0016021	GO:0015026
2NY6	A	HIV-1 gp120 Envelope Glycoprotein (M95W, W96C, I109C, T123C, T257S, V275C,S334A, S375W, Q428C, G431C) Complexed with CD4 and Antibody 17b	Human immunodeficiency virus 1	11676	6	●	ssRNA-RT	Retroviridae	317	2.8	VIRAL PROTEIN/IMMUNE SYSTEM	Q8Q7Z9	PF00516 [83-128], PF00516 [195-298], PF00516 [329-491]	GP120, GP120, GP120	Envelope glycoprotein GP120, Envelope glycoprotein GP120, Envelope glycoprotein GP120		GO:0019031
2NY6	C	HIV-1 gp120 Envelope Glycoprotein (M95W, W96C, I109C, T123C, T257S, V275C,S334A, S375W, Q428C, G431C) Complexed with CD4 and Antibody 17b	Homo sapiens	9606				Hominidae	214	2.8	VIRAL PROTEIN/IMMUNE SYSTEM	Q6P5S8	PF07686 [2006-2108], PF07654 [2117-2203]	V-set, C1-set	Immunoglobulin V-set domain, Immunoglobulin C1-set domain
2NY6	D	HIV-1 gp120 Envelope Glycoprotein (M95W, W96C, I109C, T123C, T257S, V275C,S334A, S375W, Q428C, G431C) Complexed with CD4 and Antibody 17b	Homo sapiens	9606				Hominidae	229	2.8	VIRAL PROTEIN/IMMUNE SYSTEM	Q6N030	PF07686 [3012-3107], PF07654 [3136-3216]	V-set, C1-set	Immunoglobulin V-set domain, Immunoglobulin C1-set domain
2NY7	G	HIV-1 gp120 Envelope Glycoprotein Complexed with the Broadly Neutralizing CD4-Binding-Site Antibody b12	Human immunodeficiency virus 1	11676	6	●	ssRNA-RT	Retroviridae	317	2.3	VIRAL PROTEIN/IMMUNE SYSTEM	P04578	PF00516 [83-120], PF00516 [204-298], PF00516 [329-492]	GP120, GP120, GP120	Envelope glycoprotein GP120, Envelope glycoprotein GP120, Envelope glycoprotein GP120		GO:0019031
2NY7	H	HIV-1 gp120 Envelope Glycoprotein Complexed with the Broadly Neutralizing CD4-Binding-Site Antibody b12	Homo sapiens	9606				Hominidae	230	2.3	VIRAL PROTEIN/IMMUNE SYSTEM		PF07686 [12-110], PF07654 [121-213]	V-set, C1-set	Immunoglobulin V-set domain, Immunoglobulin C1-set domain
2NY7	L	HIV-1 gp120 Envelope Glycoprotein Complexed with the Broadly Neutralizing CD4-Binding-Site Antibody b12	Homo sapiens	9606				Hominidae	215	2.3	VIRAL PROTEIN/IMMUNE SYSTEM	P01834	PF07686 [6-105], PF07654 [115-201]	V-set, C1-set	Immunoglobulin V-set domain, Immunoglobulin C1-set domain	GO:0001895, GO:0002250, GO:0002376, GO:0006508, GO:0006898, GO:0006910, GO:0006911, GO:0006955, GO:0006956, GO:0006958, GO:0030449, GO:0038095, GO:0038096, GO:0042742, GO:0045087, GO:0050776, GO:0050853, GO:0050871, GO:0050900	GO:0005576, GO:0005615, GO:0005886, GO:0009897, GO:0016020, GO:0042571, GO:0070062, GO:0072562	GO:0003823, GO:0004252, GO:0034987
2NYZ	D	Viral Chemokine Binding Protein M3 From Murine Gammaherpesvirus68 In Complex With The C- Chemokine XCL1	Homo sapiens	9606				Hominidae	93	2.6	VIRAL PROTEIN/CYTOKINE	P47992	PF00048 [11-62]	IL8	Small cytokines (intecrine/chemokine), interleukin-8 like	GO:0001916, GO:0002548, GO:0002690, GO:0002725, GO:0002726, GO:0002826, GO:0006935, GO:0007165, GO:0007186, GO:0007267, GO:0009615, GO:0010820, GO:0030593, GO:0032689, GO:0032703, GO:0032733, GO:0035782, GO:0043433, GO:0043547, GO:0045892, GO:0050727, GO:0051209, GO:0051281, GO:0070098, GO:0070374, GO:0071346, GO:0071347, GO:0071353, GO:0071356, GO:0071560, GO:0071636, GO:0071663, GO:0090023, GO:…	GO:0005576, GO:0005615, GO:0005623	GO:0005125, GO:0008009, GO:0042379, GO:0042803, GO:0048020
2NYZ	A	Viral Chemokine Binding Protein M3 From Murine Gammaherpesvirus68 In Complex With The C- Chemokine XCL1	Murid gammaherpesvirus 4	33708	1	●	dsDNA	Herpesviridae	382	2.6	VIRAL PROTEIN/CYTOKINE	O41925	PF09213 [14-380]	M3	M3			GO:0005515, GO:0019956
2NYZ	B	Viral Chemokine Binding Protein M3 From Murine Gammaherpesvirus68 In Complex With The C- Chemokine XCL1	Murid gammaherpesvirus 4	33708	1	●	dsDNA	Herpesviridae	382	2.6	VIRAL PROTEIN/CYTOKINE	O41925						GO:0005515, GO:0019956
2NYZ	E	Viral Chemokine Binding Protein M3 From Murine Gammaherpesvirus68 In Complex With The C- Chemokine XCL1	Homo sapiens	9606				Hominidae	93	2.6	VIRAL PROTEIN/CYTOKINE	P47992				GO:0001916, GO:0002548, GO:0002690, GO:0002725, GO:0002726, GO:0002826, GO:0006935, GO:0007165, GO:0007186, GO:0007267, GO:0009615, GO:0010820, GO:0030593, GO:0032689, GO:0032703, GO:0032733, GO:0035782, GO:0043433, GO:0043547, GO:0045892, GO:0050727, GO:0051209, GO:0051281, GO:0070098, GO:0070374, GO:0071346, GO:0071347, GO:0071353, GO:0071356, GO:0071560, GO:0071636, GO:0071663, GO:0090023, GO:…	GO:0005576, GO:0005615, GO:0005623	GO:0005125, GO:0008009, GO:0042379, GO:0042803, GO:0048020
2NZ1	D	Viral Chemokine Binding Protein M3 From Murine Gammaherpesvirus68 In Complex With The CC-Chemokine CCL2/MCP-1	Homo sapiens	9606				Hominidae	76	2.5	VIRAL PROTEIN/CYTOKINE	P13500	PF00048 [10-67]	IL8	Small cytokines (intecrine/chemokine), interleukin-8 like	GO:0000165, GO:0001525, GO:0002548, GO:0006468, GO:0006935, GO:0006954, GO:0006955, GO:0006959, GO:0007010, GO:0007155, GO:0007165, GO:0007166, GO:0007186, GO:0007187, GO:0007259, GO:0008360, GO:0009617, GO:0009887, GO:0019079, GO:0019221, GO:0019725, GO:0030593, GO:0031663, GO:0034351, GO:0035684, GO:0036499, GO:0043491, GO:0043524, GO:0043547, GO:0043615, GO:0044344, GO:0048246, GO:0050870, GO:…	GO:0005576, GO:0005615, GO:0005622, GO:0005623	GO:0004672, GO:0005102, GO:0005125, GO:0008009, GO:0031727
2NZ1	A	Viral Chemokine Binding Protein M3 From Murine Gammaherpesvirus68 In Complex With The CC-Chemokine CCL2/MCP-1	Murid gammaherpesvirus 4	33708	1	●	dsDNA	Herpesviridae	382	2.5	VIRAL PROTEIN/CYTOKINE	O41925	PF09213 [14-380]	M3	M3			GO:0005515, GO:0019956
2NZ1	B	Viral Chemokine Binding Protein M3 From Murine Gammaherpesvirus68 In Complex With The CC-Chemokine CCL2/MCP-1	Murid gammaherpesvirus 4	33708	1	●	dsDNA	Herpesviridae	382	2.5	VIRAL PROTEIN/CYTOKINE	O41925						GO:0005515, GO:0019956
2NZ1	X	Viral Chemokine Binding Protein M3 From Murine Gammaherpesvirus68 In Complex With The CC-Chemokine CCL2/MCP-1	Murid gammaherpesvirus 4	33708	1	●	dsDNA	Herpesviridae	382	2.5	VIRAL PROTEIN/CYTOKINE	O41925						GO:0005515, GO:0019956
2NZ1	E	Viral Chemokine Binding Protein M3 From Murine Gammaherpesvirus68 In Complex With The CC-Chemokine CCL2/MCP-1	Homo sapiens	9606				Hominidae	76	2.5	VIRAL PROTEIN/CYTOKINE	P13500				GO:0000165, GO:0001525, GO:0002548, GO:0006468, GO:0006935, GO:0006954, GO:0006955, GO:0006959, GO:0007010, GO:0007155, GO:0007165, GO:0007166, GO:0007186, GO:0007187, GO:0007259, GO:0008360, GO:0009617, GO:0009887, GO:0019079, GO:0019221, GO:0019725, GO:0030593, GO:0031663, GO:0034351, GO:0035684, GO:0036499, GO:0043491, GO:0043524, GO:0043547, GO:0043615, GO:0044344, GO:0048246, GO:0050870, GO:…	GO:0005576, GO:0005615, GO:0005622, GO:0005623	GO:0004672, GO:0005102, GO:0005125, GO:0008009, GO:0031727
2NZ1	Y	Viral Chemokine Binding Protein M3 From Murine Gammaherpesvirus68 In Complex With The CC-Chemokine CCL2/MCP-1	Homo sapiens	9606				Hominidae	76	2.5	VIRAL PROTEIN/CYTOKINE	P13500				GO:0000165, GO:0001525, GO:0002548, GO:0006468, GO:0006935, GO:0006954, GO:0006955, GO:0006959, GO:0007010, GO:0007155, GO:0007165, GO:0007166, GO:0007186, GO:0007187, GO:0007259, GO:0008360, GO:0009617, GO:0009887, GO:0019079, GO:0019221, GO:0019725, GO:0030593, GO:0031663, GO:0034351, GO:0035684, GO:0036499, GO:0043491, GO:0043524, GO:0043547, GO:0043615, GO:0044344, GO:0048246, GO:0050870, GO:…	GO:0005576, GO:0005615, GO:0005622, GO:0005623	GO:0004672, GO:0005102, GO:0005125, GO:0008009, GO:0031727
2O39	C	Human Adenovirus type 11 knob in complex with domains SCR1 and SCR2 of CD46 (membrane cofactor protein, MCP)	Homo sapiens	9606				Hominidae	126	2.85	VIRAL PROTEIN/immune system	P15529	PF00084 [1-54], PF00084 [65-123]	Sushi, Sushi	Sushi repeat (SCR repeat), Sushi repeat (SCR repeat)
2O39	A	Human Adenovirus type 11 knob in complex with domains SCR1 and SCR2 of CD46 (membrane cofactor protein, MCP)	Human mastadenovirus B	108098	1	●	dsDNA	Adenoviridae	197	2.85	VIRAL PROTEIN/immune system	P35774	PF00541 [134-320]	Adeno_knob	Adenoviral fibre protein (knob domain)	GO:0007155, GO:0019058, GO:0019062	GO:0019028
2O39	B	Human Adenovirus type 11 knob in complex with domains SCR1 and SCR2 of CD46 (membrane cofactor protein, MCP)	Human mastadenovirus B	108098	1	●	dsDNA	Adenoviridae	197	2.85	VIRAL PROTEIN/immune system	P35774				GO:0007155, GO:0019058, GO:0019062	GO:0019028
2O39	D	Human Adenovirus type 11 knob in complex with domains SCR1 and SCR2 of CD46 (membrane cofactor protein, MCP)	Homo sapiens	9606				Hominidae	126	2.85	VIRAL PROTEIN/immune system	P15529
2PHE	A	Model for VP16 binding to PC4	Homo sapiens	9606				Hominidae	66		TRANSCRIPTION	P53999	PF02229 [63-114]	PC4	Transcriptional Coactivator p15 (PC4)	GO:0006355		GO:0003677, GO:0003713
2PHE	B	Model for VP16 binding to PC4	Homo sapiens	9606				Hominidae	66		TRANSCRIPTION	P53999				GO:0006355		GO:0003677, GO:0003713
2PHG	A	Model for VP16 binding to TFIIB	Homo sapiens	9606				Hominidae	206		TRANSCRIPTION	Q00403	PF00382 [121-191], PF00382 [215-285]	TFIIB, TFIIB	Transcription factor TFIIB repeat, Transcription factor TFIIB repeat	GO:0006355, GO:0070897		GO:0017025
2QAD	B	Structure of tyrosine-sulfated 412d antibody complexed with HIV-1 YU2 gp120 and CD4	Homo sapiens	9606				Hominidae	181	3.3	viral protein/immune system	P01730	PF00047 [3-97], PF05790 [101-177]	ig, C2-set	Immunoglobulin domain, Immunoglobulin C2-set domain	GO:0006955, GO:0007155	GO:0016020, GO:0016021	GO:0015026
2QAD	A	Structure of tyrosine-sulfated 412d antibody complexed with HIV-1 YU2 gp120 and CD4	Human immunodeficiency virus 1	11676	6	●	ssRNA-RT	Retroviridae	322	3.3	viral protein/immune system	P35961	PF00516 [90-123], PF00516 [199-492]	GP120, GP120	Envelope glycoprotein GP120, Envelope glycoprotein GP120		GO:0019031
2QAD	D	Structure of tyrosine-sulfated 412d antibody complexed with HIV-1 YU2 gp120 and CD4	Homo sapiens	9606				Hominidae	231	3.3	viral protein/immune system	A4F255	PF07686 [12-100A], PF07654 [121-201]	V-set, C1-set	Immunoglobulin V-set domain, Immunoglobulin C1-set domain
2QAD	C	Structure of tyrosine-sulfated 412d antibody complexed with HIV-1 YU2 gp120 and CD4	Homo sapiens	9606				Hominidae	214	3.3	viral protein/immune system		PF07686 [6-106], PF07654 [115-201]	V-set, C1-set	Immunoglobulin V-set domain, Immunoglobulin C1-set domain
2QAD	H	Structure of tyrosine-sulfated 412d antibody complexed with HIV-1 YU2 gp120 and CD4	Homo sapiens	9606				Hominidae	231	3.3	viral protein/immune system	A4F255
2QAD	F	Structure of tyrosine-sulfated 412d antibody complexed with HIV-1 YU2 gp120 and CD4	Homo sapiens	9606				Hominidae	181	3.3	viral protein/immune system	P01730				GO:0006955, GO:0007155	GO:0016020, GO:0016021	GO:0015026
2QAD	G	Structure of tyrosine-sulfated 412d antibody complexed with HIV-1 YU2 gp120 and CD4	Homo sapiens	9606				Hominidae	214	3.3	viral protein/immune system
2QAD	E	Structure of tyrosine-sulfated 412d antibody complexed with HIV-1 YU2 gp120 and CD4	Human immunodeficiency virus 1	11676	6	●	ssRNA-RT	Retroviridae	322	3.3	viral protein/immune system	P35961					GO:0019031
2QAR	C	Structure of the 2TEL crystallization module fused to T4 lysozyme with a helical linker.	Enterobacteria phage T4 sensu lato	348604	1	●	dsDNA	Myoviridae	163	2.4	hydrolase regulator	P00720	PF00959 [25-149]	Phage_lysozyme	Phage lysozyme	GO:0008152, GO:0009253, GO:0016998, GO:0019076, GO:0019835, GO:0042742	GO:0030430	GO:0003796, GO:0003824, GO:0016787, GO:0016798
2QAR	A	Structure of the 2TEL crystallization module fused to T4 lysozyme with a helical linker.	Escherichia coli	562				Enterobacteriaceae	86	2.4	hydrolase regulator	P41212	PF02198 [22-91]	SAM_PNT	Sterile alpha motif (SAM)/Pointed domain		GO:0005634	GO:0043565
2QAR	B	Structure of the 2TEL crystallization module fused to T4 lysozyme with a helical linker.	Escherichia coli	562				Enterobacteriaceae	93	2.4	hydrolase regulator	P41212	PF02198 [22-91]	SAM_PNT	Sterile alpha motif (SAM)/Pointed domain		GO:0005634	GO:0043565
2QAR	D	Structure of the 2TEL crystallization module fused to T4 lysozyme with a helical linker.	Escherichia coli	562				Enterobacteriaceae	86	2.4	hydrolase regulator	P41212					GO:0005634	GO:0043565
2QAR	E	Structure of the 2TEL crystallization module fused to T4 lysozyme with a helical linker.	Escherichia coli	562				Enterobacteriaceae	93	2.4	hydrolase regulator	P41212					GO:0005634	GO:0043565
2QAR	F	Structure of the 2TEL crystallization module fused to T4 lysozyme with a helical linker.	Enterobacteria phage T4 sensu lato	348604	1	●	dsDNA	Myoviridae	163	2.4	hydrolase regulator	P00720				GO:0008152, GO:0009253, GO:0016998, GO:0019076, GO:0019835, GO:0042742	GO:0030430	GO:0003796, GO:0003824, GO:0016787, GO:0016798
2R29	A	Neutralization of dengue virus by a serotype cross-reactive antibody elucidated by cryoelectron microscopy and x-ray crystallography	Dengue virus	12637	4	●	ssRNA+	Flaviviridae	97	3	Viral protein/Immune system	P29991	PF02832 [298-393]	Flavi_glycop_C	Flavivirus glycoprotein, immunoglobulin-like domain
2R29	L	Neutralization of dengue virus by a serotype cross-reactive antibody elucidated by cryoelectron microscopy and x-ray crystallography	Mus musculus	10090				Muridae	217	3	Viral protein/Immune system		PF07686 [6-110], PF07654 [119-201]	V-set, C1-set	Immunoglobulin V-set domain, Immunoglobulin C1-set domain
2R29	H	Neutralization of dengue virus by a serotype cross-reactive antibody elucidated by cryoelectron microscopy and x-ray crystallography	Mus musculus	10090				Muridae	216	3	Viral protein/Immune system		PF07686 [6-114], PF07654 [124-204]	V-set, C1-set	Immunoglobulin V-set domain, Immunoglobulin C1-set domain
2R69	A	Crystal structure of Fab 1A1D-2 complexed with E-DIII of Dengue virus at 3.8 angstrom resolution	Dengue virus	12637	4	●	ssRNA+	Flaviviridae	97	3.8	viral protein/Immune system	P29990	PF02832 [298-393]	Flavi_glycop_C	Flavivirus glycoprotein, immunoglobulin-like domain
2R69	L	Crystal structure of Fab 1A1D-2 complexed with E-DIII of Dengue virus at 3.8 angstrom resolution	Mus musculus	10090				Muridae	212	3.8	viral protein/Immune system		PF07686 [6-110], PF07654 [119-200]	V-set, C1-set	Immunoglobulin V-set domain, Immunoglobulin C1-set domain
2R69	H	Crystal structure of Fab 1A1D-2 complexed with E-DIII of Dengue virus at 3.8 angstrom resolution	Mus musculus	10090				Muridae	214	3.8	viral protein/Immune system		PF07686 [6-114], PF07654 [124-204]	V-set, C1-set	Immunoglobulin V-set domain, Immunoglobulin C1-set domain
2R6P	A	Fit of E protein and Fab 1A1D-2 into 24 angstrom resolution cryoEM map of Fab complexed with dengue 2 virus.	Dengue virus	12637	4	●	ssRNA+	Flaviviridae	390	24	Virus/Immune System	Q66394	PF00869 [2-294], PF02832 [298-393]	Flavi_glycoprot, Flavi_glycop_C	Flavivirus glycoprotein, central and dimerisation domains, Flavivirus glycoprotein, immunoglobulin-like domain		GO:0016021, GO:0019031	GO:0046983
2R6P	E	Fit of E protein and Fab 1A1D-2 into 24 angstrom resolution cryoEM map of Fab complexed with dengue 2 virus.	Mus musculus	10090				Muridae	206	24	Virus/Immune System		PF07686 [6-110], PF07654 [119-194]	V-set, C1-set	Immunoglobulin V-set domain, Immunoglobulin C1-set domain
2R6P	D	Fit of E protein and Fab 1A1D-2 into 24 angstrom resolution cryoEM map of Fab complexed with dengue 2 virus.	Mus musculus	10090				Muridae	216	24	Virus/Immune System	Q6PJB2	PF07686 [6-114], PF07654 [124-204]	V-set, C1-set	Immunoglobulin V-set domain, Immunoglobulin C1-set domain
2R6P	B	Fit of E protein and Fab 1A1D-2 into 24 angstrom resolution cryoEM map of Fab complexed with dengue 2 virus.	Dengue virus	12637	4	●	ssRNA+	Flaviviridae	390	24	Virus/Immune System	Q66394					GO:0016021, GO:0019031	GO:0046983
2R6P	C	Fit of E protein and Fab 1A1D-2 into 24 angstrom resolution cryoEM map of Fab complexed with dengue 2 virus.	Dengue virus	12637	4	●	ssRNA+	Flaviviridae	390	24	Virus/Immune System	Q66394					GO:0016021, GO:0019031	GO:0046983
2R6P	F	Fit of E protein and Fab 1A1D-2 into 24 angstrom resolution cryoEM map of Fab complexed with dengue 2 virus.	Mus musculus	10090				Muridae	216	24	Virus/Immune System	Q6PJB2
2R6P	G	Fit of E protein and Fab 1A1D-2 into 24 angstrom resolution cryoEM map of Fab complexed with dengue 2 virus.	Mus musculus	10090				Muridae	206	24	Virus/Immune System
2R7G	A	Structure of the retinoblastoma protein pocket domain in complex with adenovirus E1A CR1 domain	Homo sapiens	9606				Hominidae	347	1.67	TRANSCRIPTION REPRESSOR, CELL CYCLE	P06400	PF01858 [380-573], PF01857 [646-765], PF08934 [768-785]	RB_A, RB_B, Rb_C	Retinoblastoma-associated protein A domain, Retinoblastoma-associated protein B domain, Rb C-terminal domain	GO:0006357, GO:0006915, GO:0008285, GO:0045892, GO:0051726, GO:2000134	GO:0005634, GO:0035189	GO:0008134
2R7G	C	Structure of the retinoblastoma protein pocket domain in complex with adenovirus E1A CR1 domain	Homo sapiens	9606				Hominidae	347	1.67	TRANSCRIPTION REPRESSOR, CELL CYCLE	P06400				GO:0006357, GO:0006915, GO:0008285, GO:0045892, GO:0051726, GO:2000134	GO:0005634, GO:0035189	GO:0008134
2RHK	A	Crystal structure of influenza A NS1A protein in complex with F2F3 fragment of human cellular factor CPSF30, Northeast Structural Genomics Targets OR8C and HR6309A	Influenza A virus	11320	5	●	ssRNA-	Orthomyxoviridae	140	1.95	VIRAL PROTEIN/NUCLEAR PROTEIN	P03495	PF00600 [85-203]	Flu_NS1	Influenza non-structural protein (NS1)			GO:0003723
2RHK	C	Crystal structure of influenza A NS1A protein in complex with F2F3 fragment of human cellular factor CPSF30, Northeast Structural Genomics Targets OR8C and HR6309A	Homo sapiens	9606				Hominidae	72	1.95	VIRAL PROTEIN/NUCLEAR PROTEIN	O95639	PF00642 [64-86], PF00642 [92-114]	zf-CCCH, zf-CCCH	Zinc finger C-x8-C-x5-C-x3-H type (and similar), Zinc finger C-x8-C-x5-C-x3-H type (and similar)			GO:0046872
2RHK	D	Crystal structure of influenza A NS1A protein in complex with F2F3 fragment of human cellular factor CPSF30, Northeast Structural Genomics Targets OR8C and HR6309A	Homo sapiens	9606				Hominidae	72	1.95	VIRAL PROTEIN/NUCLEAR PROTEIN	O95639						GO:0046872
2RHK	B	Crystal structure of influenza A NS1A protein in complex with F2F3 fragment of human cellular factor CPSF30, Northeast Structural Genomics Targets OR8C and HR6309A	Influenza A virus	11320	5	●	ssRNA-	Orthomyxoviridae	140	1.95	VIRAL PROTEIN/NUCLEAR PROTEIN	P03495						GO:0003723
2UUG	A	ESCHERICHIA COLI URACIL-DNA GLYCOSYLASE:INHIBITOR COMPLEX WITH H187D MUTANT UDG AND WILD-TYPE UGI	Escherichia coli	562				Enterobacteriaceae	229	2.6	REPLICATION, HYDROLASE	P12295	PF03167 [55-209]	UDG	Uracil DNA glycosylase superfamily	GO:0006281, GO:0006284, GO:0006974, GO:0097510	GO:0005634, GO:0005737, GO:0005739	GO:0004844, GO:0005515, GO:0016787, GO:0016799
2UUG	B	ESCHERICHIA COLI URACIL-DNA GLYCOSYLASE:INHIBITOR COMPLEX WITH H187D MUTANT UDG AND WILD-TYPE UGI	Escherichia coli	562				Enterobacteriaceae	229	2.6	REPLICATION, HYDROLASE	P12295				GO:0006281, GO:0006284, GO:0006974, GO:0097510	GO:0005634, GO:0005737, GO:0005739	GO:0004844, GO:0005515, GO:0016787, GO:0016799
2UUG	C	ESCHERICHIA COLI URACIL-DNA GLYCOSYLASE:INHIBITOR COMPLEX WITH H187D MUTANT UDG AND WILD-TYPE UGI	Bacillus phage PBS2	10684	1	●	dsDNA	Myoviridae	84	2.6	REPLICATION, HYDROLASE	P14739						GO:0005515
2UUG	D	ESCHERICHIA COLI URACIL-DNA GLYCOSYLASE:INHIBITOR COMPLEX WITH H187D MUTANT UDG AND WILD-TYPE UGI	Bacillus phage PBS2	10684	1	●	dsDNA	Myoviridae	84	2.6	REPLICATION, HYDROLASE	P14739						GO:0005515
2V2W	A	T CELL CROSS-REACTIVITY AND CONFORMATIONAL CHANGES DURING TCR ENGAGEMENT	Homo sapiens	9606				Hominidae	276	1.6	IMMUNE SYSTEM	P01892	PF00129 [1-179], PF07654 [194-266]	MHC_I, C1-set	Class I Histocompatibility antigen, domains alpha 1 and 2, Immunoglobulin C1-set domain
2V2W	B	T CELL CROSS-REACTIVITY AND CONFORMATIONAL CHANGES DURING TCR ENGAGEMENT	Homo sapiens	9606				Hominidae	100	1.6	IMMUNE SYSTEM	P61769	PF07654 [7-87]	C1-set	Immunoglobulin C1-set domain	GO:0001895, GO:0001916, GO:0002237, GO:0002376, GO:0002474, GO:0002479, GO:0002480, GO:0002481, GO:0002726, GO:0006826, GO:0006955, GO:0010977, GO:0019885, GO:0032092, GO:0033077, GO:0033216, GO:0042026, GO:0042493, GO:0043312, GO:0044267, GO:0045087, GO:0045646, GO:0046686, GO:0048260, GO:0050690, GO:0050776, GO:0055072, GO:0060333, GO:0071281, GO:0071283, GO:1900121, GO:1900122, GO:1904434, GO:…	GO:0000139, GO:0005576, GO:0005615, GO:0005788, GO:0005794, GO:0005829, GO:0005886, GO:0005925, GO:0009897, GO:0009986, GO:0012507, GO:0016020, GO:0030670, GO:0031901, GO:0031905, GO:0035580, GO:0042612, GO:0055038, GO:0070062, GO:1904724, GO:1990712	GO:0001948, GO:0005515, GO:0042802
2V2W	D	T CELL CROSS-REACTIVITY AND CONFORMATIONAL CHANGES DURING TCR ENGAGEMENT	Homo sapiens	9606				Hominidae	276	1.6	IMMUNE SYSTEM	P01892
2V2W	E	T CELL CROSS-REACTIVITY AND CONFORMATIONAL CHANGES DURING TCR ENGAGEMENT	Homo sapiens	9606				Hominidae	100	1.6	IMMUNE SYSTEM	P61769				GO:0001895, GO:0001916, GO:0002237, GO:0002376, GO:0002474, GO:0002479, GO:0002480, GO:0002481, GO:0002726, GO:0006826, GO:0006955, GO:0010977, GO:0019885, GO:0032092, GO:0033077, GO:0033216, GO:0042026, GO:0042493, GO:0043312, GO:0044267, GO:0045087, GO:0045646, GO:0046686, GO:0048260, GO:0050690, GO:0050776, GO:0055072, GO:0060333, GO:0071281, GO:0071283, GO:1900121, GO:1900122, GO:1904434, GO:…	GO:0000139, GO:0005576, GO:0005615, GO:0005788, GO:0005794, GO:0005829, GO:0005886, GO:0005925, GO:0009897, GO:0009986, GO:0012507, GO:0016020, GO:0030670, GO:0031901, GO:0031905, GO:0035580, GO:0042612, GO:0055038, GO:0070062, GO:1904724, GO:1990712	GO:0001948, GO:0005515, GO:0042802
2V2X	A	T CELL CROSS-REACTIVITY AND CONFORMATIONAL CHANGES DURING TCR ENGAGEMENT.	Homo sapiens	9606				Hominidae	276	1.6	IMMUNE SYSTEM	P01892	PF00129 [1-179], PF07654 [194-266]	MHC_I, C1-set	Class I Histocompatibility antigen, domains alpha 1 and 2, Immunoglobulin C1-set domain
2V2X	B	T CELL CROSS-REACTIVITY AND CONFORMATIONAL CHANGES DURING TCR ENGAGEMENT.	Homo sapiens	9606				Hominidae	100	1.6	IMMUNE SYSTEM	P61769	PF07654 [7-87]	C1-set	Immunoglobulin C1-set domain	GO:0001895, GO:0001916, GO:0002237, GO:0002376, GO:0002474, GO:0002479, GO:0002480, GO:0002481, GO:0002726, GO:0006826, GO:0006955, GO:0010977, GO:0019885, GO:0032092, GO:0033077, GO:0033216, GO:0042026, GO:0042493, GO:0043312, GO:0044267, GO:0045087, GO:0045646, GO:0046686, GO:0048260, GO:0050690, GO:0050776, GO:0055072, GO:0060333, GO:0071281, GO:0071283, GO:1900121, GO:1900122, GO:1904434, GO:…	GO:0000139, GO:0005576, GO:0005615, GO:0005788, GO:0005794, GO:0005829, GO:0005886, GO:0005925, GO:0009897, GO:0009986, GO:0012507, GO:0016020, GO:0030670, GO:0031901, GO:0031905, GO:0035580, GO:0042612, GO:0055038, GO:0070062, GO:1904724, GO:1990712	GO:0001948, GO:0005515, GO:0042802
2V2X	D	T CELL CROSS-REACTIVITY AND CONFORMATIONAL CHANGES DURING TCR ENGAGEMENT.	Homo sapiens	9606				Hominidae	276	1.6	IMMUNE SYSTEM	P01892
2V2X	E	T CELL CROSS-REACTIVITY AND CONFORMATIONAL CHANGES DURING TCR ENGAGEMENT.	Homo sapiens	9606				Hominidae	100	1.6	IMMUNE SYSTEM	P61769				GO:0001895, GO:0001916, GO:0002237, GO:0002376, GO:0002474, GO:0002479, GO:0002480, GO:0002481, GO:0002726, GO:0006826, GO:0006955, GO:0010977, GO:0019885, GO:0032092, GO:0033077, GO:0033216, GO:0042026, GO:0042493, GO:0043312, GO:0044267, GO:0045087, GO:0045646, GO:0046686, GO:0048260, GO:0050690, GO:0050776, GO:0055072, GO:0060333, GO:0071281, GO:0071283, GO:1900121, GO:1900122, GO:1904434, GO:…	GO:0000139, GO:0005576, GO:0005615, GO:0005788, GO:0005794, GO:0005829, GO:0005886, GO:0005925, GO:0009897, GO:0009986, GO:0012507, GO:0016020, GO:0030670, GO:0031901, GO:0031905, GO:0035580, GO:0042612, GO:0055038, GO:0070062, GO:1904724, GO:1990712	GO:0001948, GO:0005515, GO:0042802
2V6Q	A	CRYSTAL STRUCTURE OF A BHRF-1 : BIM BH3 COMPLEX	Human gammaherpesvirus 4	10376	1	●	dsDNA	Herpesviridae	173	2.7	APOPTOSIS	P0C736	PF00452 [56-150]	Bcl-2	Apoptosis regulator proteins, Bcl-2 family	GO:0042981
2VAA	A	MHC CLASS I H-2KB HEAVY CHAIN COMPLEXED WITH BETA-2 MICROGLOBULIN AND VESICULAR STOMATITIS VIRUS NUCLEOPROTEIN	Mus musculus	10090				Muridae	274	2.3	COMPLEX (MHC I/PEPTIDE)	P01901	PF00129 [2-179], PF07654 [196-266]	MHC_I, C1-set	Class I Histocompatibility antigen, domains alpha 1 and 2, Immunoglobulin C1-set domain
2VAA	B	MHC CLASS I H-2KB HEAVY CHAIN COMPLEXED WITH BETA-2 MICROGLOBULIN AND VESICULAR STOMATITIS VIRUS NUCLEOPROTEIN	Mus musculus	10090				Muridae	99	2.3	COMPLEX (MHC I/PEPTIDE)	P01887	PF07654 [7-86]	C1-set	Immunoglobulin C1-set domain	GO:0001895, GO:0001916, GO:0002237, GO:0002376, GO:0002474, GO:0002481, GO:0002726, GO:0006826, GO:0006955, GO:0006968, GO:0010977, GO:0019885, GO:0032092, GO:0033077, GO:0033216, GO:0042026, GO:0042493, GO:0045646, GO:0046686, GO:0048260, GO:0055072, GO:0071281, GO:0071283, GO:1900121, GO:1900122, GO:1904434, GO:1904437, GO:1904440	GO:0005576, GO:0005615, GO:0005794, GO:0005829, GO:0005886, GO:0005925, GO:0009897, GO:0016020, GO:0030670, GO:0042612, GO:0070062, GO:1990712	GO:0001948, GO:0005515, GO:0042802
2VAB	A	MHC CLASS I H-2KB HEAVY CHAIN COMPLEXED WITH BETA-2 MICROGLOBULIN AND SENDAI VIRUS NUCLEOPROTEIN	Mus musculus	10090				Muridae	274	2.5	COMPLEX (MHC I/PEPTIDE)	P01901	PF00129 [2-179], PF07654 [196-266]	MHC_I, C1-set	Class I Histocompatibility antigen, domains alpha 1 and 2, Immunoglobulin C1-set domain
2VAB	B	MHC CLASS I H-2KB HEAVY CHAIN COMPLEXED WITH BETA-2 MICROGLOBULIN AND SENDAI VIRUS NUCLEOPROTEIN	Mus musculus	10090				Muridae	99	2.5	COMPLEX (MHC I/PEPTIDE)	P01887	PF07654 [7-86]	C1-set	Immunoglobulin C1-set domain	GO:0001895, GO:0001916, GO:0002237, GO:0002376, GO:0002474, GO:0002481, GO:0002726, GO:0006826, GO:0006955, GO:0006968, GO:0010977, GO:0019885, GO:0032092, GO:0033077, GO:0033216, GO:0042026, GO:0042493, GO:0045646, GO:0046686, GO:0048260, GO:0055072, GO:0071281, GO:0071283, GO:1900121, GO:1900122, GO:1904434, GO:1904437, GO:1904440	GO:0005576, GO:0005615, GO:0005794, GO:0005829, GO:0005886, GO:0005925, GO:0009897, GO:0016020, GO:0030670, GO:0042612, GO:0070062, GO:1990712	GO:0001948, GO:0005515, GO:0042802
2VE6	A	CRYSTAL STRUCTURE OF A MURINE MHC CLASS I H2-DB MOLECULE IN COMPLEX WITH A PHOTOCLEAVABLE PEPTIDE	Mus musculus	10090				Muridae	277	2.65	IMMUNE SYSTEM	P01899	PF00129 [2-179], PF07654 [196-266]	MHC_I, C1-set	Class I Histocompatibility antigen, domains alpha 1 and 2, Immunoglobulin C1-set domain
2VE6	B	CRYSTAL STRUCTURE OF A MURINE MHC CLASS I H2-DB MOLECULE IN COMPLEX WITH A PHOTOCLEAVABLE PEPTIDE	Mus musculus	10090				Muridae	99	2.65	IMMUNE SYSTEM	P01887	PF07654 [7-86]	C1-set	Immunoglobulin C1-set domain	GO:0001895, GO:0001916, GO:0002237, GO:0002376, GO:0002474, GO:0002481, GO:0002726, GO:0006826, GO:0006955, GO:0006968, GO:0010977, GO:0019885, GO:0032092, GO:0033077, GO:0033216, GO:0042026, GO:0042493, GO:0045646, GO:0046686, GO:0048260, GO:0055072, GO:0071281, GO:0071283, GO:1900121, GO:1900122, GO:1904434, GO:1904437, GO:1904440	GO:0005576, GO:0005615, GO:0005794, GO:0005829, GO:0005886, GO:0005925, GO:0009897, GO:0016020, GO:0030670, GO:0042612, GO:0070062, GO:1990712	GO:0001948, GO:0005515, GO:0042802
2VE6	E	CRYSTAL STRUCTURE OF A MURINE MHC CLASS I H2-DB MOLECULE IN COMPLEX WITH A PHOTOCLEAVABLE PEPTIDE	Mus musculus	10090				Muridae	99	2.65	IMMUNE SYSTEM	P01887				GO:0001895, GO:0001916, GO:0002237, GO:0002376, GO:0002474, GO:0002481, GO:0002726, GO:0006826, GO:0006955, GO:0006968, GO:0010977, GO:0019885, GO:0032092, GO:0033077, GO:0033216, GO:0042026, GO:0042493, GO:0045646, GO:0046686, GO:0048260, GO:0055072, GO:0071281, GO:0071283, GO:1900121, GO:1900122, GO:1904434, GO:1904437, GO:1904440	GO:0005576, GO:0005615, GO:0005794, GO:0005829, GO:0005886, GO:0005925, GO:0009897, GO:0016020, GO:0030670, GO:0042612, GO:0070062, GO:1990712	GO:0001948, GO:0005515, GO:0042802
2VE6	H	CRYSTAL STRUCTURE OF A MURINE MHC CLASS I H2-DB MOLECULE IN COMPLEX WITH A PHOTOCLEAVABLE PEPTIDE	Mus musculus	10090				Muridae	99	2.65	IMMUNE SYSTEM	P01887				GO:0001895, GO:0001916, GO:0002237, GO:0002376, GO:0002474, GO:0002481, GO:0002726, GO:0006826, GO:0006955, GO:0006968, GO:0010977, GO:0019885, GO:0032092, GO:0033077, GO:0033216, GO:0042026, GO:0042493, GO:0045646, GO:0046686, GO:0048260, GO:0055072, GO:0071281, GO:0071283, GO:1900121, GO:1900122, GO:1904434, GO:1904437, GO:1904440	GO:0005576, GO:0005615, GO:0005794, GO:0005829, GO:0005886, GO:0005925, GO:0009897, GO:0016020, GO:0030670, GO:0042612, GO:0070062, GO:1990712	GO:0001948, GO:0005515, GO:0042802
2VE6	K	CRYSTAL STRUCTURE OF A MURINE MHC CLASS I H2-DB MOLECULE IN COMPLEX WITH A PHOTOCLEAVABLE PEPTIDE	Mus musculus	10090				Muridae	99	2.65	IMMUNE SYSTEM	P01887				GO:0001895, GO:0001916, GO:0002237, GO:0002376, GO:0002474, GO:0002481, GO:0002726, GO:0006826, GO:0006955, GO:0006968, GO:0010977, GO:0019885, GO:0032092, GO:0033077, GO:0033216, GO:0042026, GO:0042493, GO:0045646, GO:0046686, GO:0048260, GO:0055072, GO:0071281, GO:0071283, GO:1900121, GO:1900122, GO:1904434, GO:1904437, GO:1904440	GO:0005576, GO:0005615, GO:0005794, GO:0005829, GO:0005886, GO:0005925, GO:0009897, GO:0016020, GO:0030670, GO:0042612, GO:0070062, GO:1990712	GO:0001948, GO:0005515, GO:0042802
2VE6	D	CRYSTAL STRUCTURE OF A MURINE MHC CLASS I H2-DB MOLECULE IN COMPLEX WITH A PHOTOCLEAVABLE PEPTIDE	Mus musculus	10090				Muridae	277	2.65	IMMUNE SYSTEM	P01899
2VE6	G	CRYSTAL STRUCTURE OF A MURINE MHC CLASS I H2-DB MOLECULE IN COMPLEX WITH A PHOTOCLEAVABLE PEPTIDE	Mus musculus	10090				Muridae	277	2.65	IMMUNE SYSTEM	P01899
2VE6	J	CRYSTAL STRUCTURE OF A MURINE MHC CLASS I H2-DB MOLECULE IN COMPLEX WITH A PHOTOCLEAVABLE PEPTIDE	Mus musculus	10090				Muridae	277	2.65	IMMUNE SYSTEM	P01899
2VIR	C	INFLUENZA VIRUS HEMAGGLUTININ COMPLEXED WITH A NEUTRALIZING ANTIBODY	Influenza A virus	11320	5	●	ssRNA-	Orthomyxoviridae	282	3.25	COMPLEX (HEMAGGLUTININ/IMMUNOGLOBULIN)	P03437	PF00509 [43-309]	Hemagglutinin	Haemagglutinin	GO:0019064	GO:0019031	GO:0046789
2VIR	B	INFLUENZA VIRUS HEMAGGLUTININ COMPLEXED WITH A NEUTRALIZING ANTIBODY	Mus musculus	10090				Muridae	221	3.25	COMPLEX (HEMAGGLUTININ/IMMUNOGLOBULIN)	Q99LC4	PF07686 [11-120], PF07654 [130-210]	V-set, C1-set	Immunoglobulin V-set domain, Immunoglobulin C1-set domain
2VIR	A	INFLUENZA VIRUS HEMAGGLUTININ COMPLEXED WITH A NEUTRALIZING ANTIBODY	Mus musculus	10090				Muridae	210	3.25	COMPLEX (HEMAGGLUTININ/IMMUNOGLOBULIN)		PF07686 [6-109], PF07654 [118-202]	V-set, C1-set	Immunoglobulin V-set domain, Immunoglobulin C1-set domain
2VIS	C	INFLUENZA VIRUS HEMAGGLUTININ, (ESCAPE) MUTANT WITH THR 131 REPLACED BY ILE, COMPLEXED WITH A NEUTRALIZING ANTIBODY	Influenza A virus	11320	5	●	ssRNA-	Orthomyxoviridae	282	3.25	COMPLEX (HEMAGGLUTININ/IMMUNOGLOBULIN)	P03437	PF00509 [43-309]	Hemagglutinin	Haemagglutinin	GO:0019064	GO:0019031	GO:0046789
2VIS	B	INFLUENZA VIRUS HEMAGGLUTININ, (ESCAPE) MUTANT WITH THR 131 REPLACED BY ILE, COMPLEXED WITH A NEUTRALIZING ANTIBODY	Mus musculus	10090				Muridae	221	3.25	COMPLEX (HEMAGGLUTININ/IMMUNOGLOBULIN)	Q99LC4	PF07686 [11-120], PF07654 [130-210]	V-set, C1-set	Immunoglobulin V-set domain, Immunoglobulin C1-set domain
2VIS	A	INFLUENZA VIRUS HEMAGGLUTININ, (ESCAPE) MUTANT WITH THR 131 REPLACED BY ILE, COMPLEXED WITH A NEUTRALIZING ANTIBODY	Mus musculus	10090				Muridae	210	3.25	COMPLEX (HEMAGGLUTININ/IMMUNOGLOBULIN)		PF07686 [6-109], PF07654 [118-202]	V-set, C1-set	Immunoglobulin V-set domain, Immunoglobulin C1-set domain
2VIT	C	INFLUENZA VIRUS HEMAGGLUTININ, MUTANT WITH THR 155 REPLACED BY ILE, COMPLEXED WITH A NEUTRALIZING ANTIBODY	Influenza A virus	11320	5	●	ssRNA-	Orthomyxoviridae	282	3.25	COMPLEX (HEMAGGLUTININ/IMMUNOGLOBULIN)	P03437	PF00509 [43-309]	Hemagglutinin	Haemagglutinin	GO:0019064	GO:0019031	GO:0046789
2VIT	B	INFLUENZA VIRUS HEMAGGLUTININ, MUTANT WITH THR 155 REPLACED BY ILE, COMPLEXED WITH A NEUTRALIZING ANTIBODY	Mus musculus	10090				Muridae	221	3.25	COMPLEX (HEMAGGLUTININ/IMMUNOGLOBULIN)	Q99LC4	PF07686 [11-120], PF07654 [130-210]	V-set, C1-set	Immunoglobulin V-set domain, Immunoglobulin C1-set domain
2VIT	A	INFLUENZA VIRUS HEMAGGLUTININ, MUTANT WITH THR 155 REPLACED BY ILE, COMPLEXED WITH A NEUTRALIZING ANTIBODY	Mus musculus	10090				Muridae	210	3.25	COMPLEX (HEMAGGLUTININ/IMMUNOGLOBULIN)		PF07686 [6-109], PF07654 [118-202]	V-set, C1-set	Immunoglobulin V-set domain, Immunoglobulin C1-set domain
2VLJ	A	THE STRUCTURAL DYNAMICS AND ENERGETICS OF AN IMMUNODOMINANT T-CELL RECEPTOR ARE PROGRAMMED BY ITS VBETA DOMAIN	Homo sapiens	9606				Hominidae	276	2.4	IMMUNE SYSTEM	P01892	PF00129 [1-179], PF07654 [194-266]	MHC_I, C1-set	Class I Histocompatibility antigen, domains alpha 1 and 2, Immunoglobulin C1-set domain
2VLJ	B	THE STRUCTURAL DYNAMICS AND ENERGETICS OF AN IMMUNODOMINANT T-CELL RECEPTOR ARE PROGRAMMED BY ITS VBETA DOMAIN	Homo sapiens	9606				Hominidae	100	2.4	IMMUNE SYSTEM	P61769	PF07654 [7-87]	C1-set	Immunoglobulin C1-set domain	GO:0001895, GO:0001916, GO:0002237, GO:0002376, GO:0002474, GO:0002479, GO:0002480, GO:0002481, GO:0002726, GO:0006826, GO:0006955, GO:0010977, GO:0019885, GO:0032092, GO:0033077, GO:0033216, GO:0042026, GO:0042493, GO:0043312, GO:0044267, GO:0045087, GO:0045646, GO:0046686, GO:0048260, GO:0050690, GO:0050776, GO:0055072, GO:0060333, GO:0071281, GO:0071283, GO:1900121, GO:1900122, GO:1904434, GO:…	GO:0000139, GO:0005576, GO:0005615, GO:0005788, GO:0005794, GO:0005829, GO:0005886, GO:0005925, GO:0009897, GO:0009986, GO:0012507, GO:0016020, GO:0030670, GO:0031901, GO:0031905, GO:0035580, GO:0042612, GO:0055038, GO:0070062, GO:1904724, GO:1990712	GO:0001948, GO:0005515, GO:0042802
2VLJ	D	THE STRUCTURAL DYNAMICS AND ENERGETICS OF AN IMMUNODOMINANT T-CELL RECEPTOR ARE PROGRAMMED BY ITS VBETA DOMAIN	Homo sapiens	9606				Hominidae	201	2.4	IMMUNE SYSTEM		PF07686 [7-109], PF09291 [118-196]	V-set, DUF1968	Immunoglobulin V-set domain, Domain of unknown function (DUF1968)
2VLJ	E	THE STRUCTURAL DYNAMICS AND ENERGETICS OF AN IMMUNODOMINANT T-CELL RECEPTOR ARE PROGRAMMED BY ITS VBETA DOMAIN	Homo sapiens	9606				Hominidae	244	2.4	IMMUNE SYSTEM		PF07686 [8-114], PF07654 [125-216]	V-set, C1-set	Immunoglobulin V-set domain, Immunoglobulin C1-set domain
2VLK	A	THE STRUCTURAL DYNAMICS AND ENERGETICS OF AN IMMUNODOMINANT T-CELL RECEPTOR ARE PROGRAMMED BY ITS VBETA DOMAIN	Homo sapiens	9606				Hominidae	276	2.5	IMMUNE SYSTEM	P01892	PF00129 [1-179], PF07654 [194-266]	MHC_I, C1-set	Class I Histocompatibility antigen, domains alpha 1 and 2, Immunoglobulin C1-set domain
2VLK	B	THE STRUCTURAL DYNAMICS AND ENERGETICS OF AN IMMUNODOMINANT T-CELL RECEPTOR ARE PROGRAMMED BY ITS VBETA DOMAIN	Homo sapiens	9606				Hominidae	100	2.5	IMMUNE SYSTEM	P61769	PF07654 [7-87]	C1-set	Immunoglobulin C1-set domain	GO:0001895, GO:0001916, GO:0002237, GO:0002376, GO:0002474, GO:0002479, GO:0002480, GO:0002481, GO:0002726, GO:0006826, GO:0006955, GO:0010977, GO:0019885, GO:0032092, GO:0033077, GO:0033216, GO:0042026, GO:0042493, GO:0043312, GO:0044267, GO:0045087, GO:0045646, GO:0046686, GO:0048260, GO:0050690, GO:0050776, GO:0055072, GO:0060333, GO:0071281, GO:0071283, GO:1900121, GO:1900122, GO:1904434, GO:…	GO:0000139, GO:0005576, GO:0005615, GO:0005788, GO:0005794, GO:0005829, GO:0005886, GO:0005925, GO:0009897, GO:0009986, GO:0012507, GO:0016020, GO:0030670, GO:0031901, GO:0031905, GO:0035580, GO:0042612, GO:0055038, GO:0070062, GO:1904724, GO:1990712	GO:0001948, GO:0005515, GO:0042802
2VLK	D	THE STRUCTURAL DYNAMICS AND ENERGETICS OF AN IMMUNODOMINANT T-CELL RECEPTOR ARE PROGRAMMED BY ITS VBETA DOMAIN	Homo sapiens	9606				Hominidae	201	2.5	IMMUNE SYSTEM		PF07686 [7-109], PF09291 [118-196]	V-set, DUF1968	Immunoglobulin V-set domain, Domain of unknown function (DUF1968)
2VLK	E	THE STRUCTURAL DYNAMICS AND ENERGETICS OF AN IMMUNODOMINANT T-CELL RECEPTOR ARE PROGRAMMED BY ITS VBETA DOMAIN	Homo sapiens	9606				Hominidae	244	2.5	IMMUNE SYSTEM		PF07686 [8-114], PF07654 [125-216]	V-set, C1-set	Immunoglobulin V-set domain, Immunoglobulin C1-set domain
2VLL	A	THE STRUCTURAL DYNAMICS AND ENERGETICS OF AN IMMUNODOMINANT T-CELL RECEPTOR ARE PROGRAMMED BY ITS VBETA DOMAIN	Homo sapiens	9606				Hominidae	276	1.6	IMMUNE SYSTEM	P01892	PF00129 [1-179], PF07654 [194-266]	MHC_I, C1-set	Class I Histocompatibility antigen, domains alpha 1 and 2, Immunoglobulin C1-set domain
2VLL	B	THE STRUCTURAL DYNAMICS AND ENERGETICS OF AN IMMUNODOMINANT T-CELL RECEPTOR ARE PROGRAMMED BY ITS VBETA DOMAIN	Homo sapiens	9606				Hominidae	100	1.6	IMMUNE SYSTEM	P61769	PF07654 [7-87]	C1-set	Immunoglobulin C1-set domain	GO:0001895, GO:0001916, GO:0002237, GO:0002376, GO:0002474, GO:0002479, GO:0002480, GO:0002481, GO:0002726, GO:0006826, GO:0006955, GO:0010977, GO:0019885, GO:0032092, GO:0033077, GO:0033216, GO:0042026, GO:0042493, GO:0043312, GO:0044267, GO:0045087, GO:0045646, GO:0046686, GO:0048260, GO:0050690, GO:0050776, GO:0055072, GO:0060333, GO:0071281, GO:0071283, GO:1900121, GO:1900122, GO:1904434, GO:…	GO:0000139, GO:0005576, GO:0005615, GO:0005788, GO:0005794, GO:0005829, GO:0005886, GO:0005925, GO:0009897, GO:0009986, GO:0012507, GO:0016020, GO:0030670, GO:0031901, GO:0031905, GO:0035580, GO:0042612, GO:0055038, GO:0070062, GO:1904724, GO:1990712	GO:0001948, GO:0005515, GO:0042802
2VLL	D	THE STRUCTURAL DYNAMICS AND ENERGETICS OF AN IMMUNODOMINANT T-CELL RECEPTOR ARE PROGRAMMED BY ITS VBETA DOMAIN	Homo sapiens	9606				Hominidae	276	1.6	IMMUNE SYSTEM	P01892
2VLL	E	THE STRUCTURAL DYNAMICS AND ENERGETICS OF AN IMMUNODOMINANT T-CELL RECEPTOR ARE PROGRAMMED BY ITS VBETA DOMAIN	Homo sapiens	9606				Hominidae	100	1.6	IMMUNE SYSTEM	P61769				GO:0001895, GO:0001916, GO:0002237, GO:0002376, GO:0002474, GO:0002479, GO:0002480, GO:0002481, GO:0002726, GO:0006826, GO:0006955, GO:0010977, GO:0019885, GO:0032092, GO:0033077, GO:0033216, GO:0042026, GO:0042493, GO:0043312, GO:0044267, GO:0045087, GO:0045646, GO:0046686, GO:0048260, GO:0050690, GO:0050776, GO:0055072, GO:0060333, GO:0071281, GO:0071283, GO:1900121, GO:1900122, GO:1904434, GO:…	GO:0000139, GO:0005576, GO:0005615, GO:0005788, GO:0005794, GO:0005829, GO:0005886, GO:0005925, GO:0009897, GO:0009986, GO:0012507, GO:0016020, GO:0030670, GO:0031901, GO:0031905, GO:0035580, GO:0042612, GO:0055038, GO:0070062, GO:1904724, GO:1990712	GO:0001948, GO:0005515, GO:0042802
2VLR	A	THE STRUCTURAL DYNAMICS AND ENERGETICS OF AN IMMUNODOMINANT T-CELL RECEPTOR ARE PROGRAMMED BY ITS VBETA DOMAIN	Homo sapiens	9606				Hominidae	276	2.3	IMMUNE SYSTEM	P01892	PF00129 [1-179], PF07654 [194-266]	MHC_I, C1-set	Class I Histocompatibility antigen, domains alpha 1 and 2, Immunoglobulin C1-set domain
2VLR	B	THE STRUCTURAL DYNAMICS AND ENERGETICS OF AN IMMUNODOMINANT T-CELL RECEPTOR ARE PROGRAMMED BY ITS VBETA DOMAIN	Homo sapiens	9606				Hominidae	100	2.3	IMMUNE SYSTEM	P61769	PF07654 [7-87]	C1-set	Immunoglobulin C1-set domain	GO:0001895, GO:0001916, GO:0002237, GO:0002376, GO:0002474, GO:0002479, GO:0002480, GO:0002481, GO:0002726, GO:0006826, GO:0006955, GO:0010977, GO:0019885, GO:0032092, GO:0033077, GO:0033216, GO:0042026, GO:0042493, GO:0043312, GO:0044267, GO:0045087, GO:0045646, GO:0046686, GO:0048260, GO:0050690, GO:0050776, GO:0055072, GO:0060333, GO:0071281, GO:0071283, GO:1900121, GO:1900122, GO:1904434, GO:…	GO:0000139, GO:0005576, GO:0005615, GO:0005788, GO:0005794, GO:0005829, GO:0005886, GO:0005925, GO:0009897, GO:0009986, GO:0012507, GO:0016020, GO:0030670, GO:0031901, GO:0031905, GO:0035580, GO:0042612, GO:0055038, GO:0070062, GO:1904724, GO:1990712	GO:0001948, GO:0005515, GO:0042802
2VLR	D	THE STRUCTURAL DYNAMICS AND ENERGETICS OF AN IMMUNODOMINANT T-CELL RECEPTOR ARE PROGRAMMED BY ITS VBETA DOMAIN	Homo sapiens	9606				Hominidae	201	2.3	IMMUNE SYSTEM		PF07686 [7-109], PF09291 [118-196]	V-set, DUF1968	Immunoglobulin V-set domain, Domain of unknown function (DUF1968)
2VLR	E	THE STRUCTURAL DYNAMICS AND ENERGETICS OF AN IMMUNODOMINANT T-CELL RECEPTOR ARE PROGRAMMED BY ITS VBETA DOMAIN	Homo sapiens	9606				Hominidae	244	2.3	IMMUNE SYSTEM		PF07686 [8-114], PF07654 [125-216]	V-set, C1-set	Immunoglobulin V-set domain, Immunoglobulin C1-set domain
2VLR	F	THE STRUCTURAL DYNAMICS AND ENERGETICS OF AN IMMUNODOMINANT T-CELL RECEPTOR ARE PROGRAMMED BY ITS VBETA DOMAIN	Homo sapiens	9606				Hominidae	276	2.3	IMMUNE SYSTEM	P01892
2VLR	G	THE STRUCTURAL DYNAMICS AND ENERGETICS OF AN IMMUNODOMINANT T-CELL RECEPTOR ARE PROGRAMMED BY ITS VBETA DOMAIN	Homo sapiens	9606				Hominidae	100	2.3	IMMUNE SYSTEM	P61769				GO:0001895, GO:0001916, GO:0002237, GO:0002376, GO:0002474, GO:0002479, GO:0002480, GO:0002481, GO:0002726, GO:0006826, GO:0006955, GO:0010977, GO:0019885, GO:0032092, GO:0033077, GO:0033216, GO:0042026, GO:0042493, GO:0043312, GO:0044267, GO:0045087, GO:0045646, GO:0046686, GO:0048260, GO:0050690, GO:0050776, GO:0055072, GO:0060333, GO:0071281, GO:0071283, GO:1900121, GO:1900122, GO:1904434, GO:…	GO:0000139, GO:0005576, GO:0005615, GO:0005788, GO:0005794, GO:0005829, GO:0005886, GO:0005925, GO:0009897, GO:0009986, GO:0012507, GO:0016020, GO:0030670, GO:0031901, GO:0031905, GO:0035580, GO:0042612, GO:0055038, GO:0070062, GO:1904724, GO:1990712	GO:0001948, GO:0005515, GO:0042802
2VLR	I	THE STRUCTURAL DYNAMICS AND ENERGETICS OF AN IMMUNODOMINANT T-CELL RECEPTOR ARE PROGRAMMED BY ITS VBETA DOMAIN	Homo sapiens	9606				Hominidae	201	2.3	IMMUNE SYSTEM
2VLR	J	THE STRUCTURAL DYNAMICS AND ENERGETICS OF AN IMMUNODOMINANT T-CELL RECEPTOR ARE PROGRAMMED BY ITS VBETA DOMAIN	Homo sapiens	9606				Hominidae	244	2.3	IMMUNE SYSTEM
2VSK	A	HENDRA VIRUS ATTACHMENT GLYCOPROTEIN IN COMPLEX WITH HUMAN CELL SURFACE RECEPTOR EPHRINB2	Hendra henipavirus	63330	5	●	ssRNA-	Paramyxoviridae	416	3.3	HYDROLASE	O89343	PF00423 [191-601]	HN	Haemagglutinin-neuraminidase	GO:0019058	GO:0019031	GO:0046789
2VSK	B	HENDRA VIRUS ATTACHMENT GLYCOPROTEIN IN COMPLEX WITH HUMAN CELL SURFACE RECEPTOR EPHRINB2	Homo sapiens	9606				Hominidae	138	3.3	HYDROLASE	P52799	PF00812 [34-167]	Ephrin	Ephrin		GO:0016020
2VSK	D	HENDRA VIRUS ATTACHMENT GLYCOPROTEIN IN COMPLEX WITH HUMAN CELL SURFACE RECEPTOR EPHRINB2	Homo sapiens	9606				Hominidae	138	3.3	HYDROLASE	P52799					GO:0016020
2VSK	C	HENDRA VIRUS ATTACHMENT GLYCOPROTEIN IN COMPLEX WITH HUMAN CELL SURFACE RECEPTOR EPHRINB2	Hendra henipavirus	63330	5	●	ssRNA-	Paramyxoviridae	416	3.3	HYDROLASE	O89343				GO:0019058	GO:0019031	GO:0046789
2VSM	A	NIPAH VIRUS ATTACHMENT GLYCOPROTEIN IN COMPLEX WITH HUMAN CELL SURFACE RECEPTOR EPHRINB2	Nipah henipavirus	121791	5	●	ssRNA-	Paramyxoviridae	416	1.8	HYDROLASE	Q9IH62	PF00423 [192-601]	HN	Haemagglutinin-neuraminidase	GO:0019058	GO:0019031	GO:0046789
2VSM	B	NIPAH VIRUS ATTACHMENT GLYCOPROTEIN IN COMPLEX WITH HUMAN CELL SURFACE RECEPTOR EPHRINB2	Homo sapiens	9606				Hominidae	140	1.8	HYDROLASE	P52799	PF00812 [34-167]	Ephrin	Ephrin		GO:0016020
2W2H	A	STRUCTURAL BASIS OF TRANSCRIPTION ACTIVATION BY THE CYCLIN T1-TAT-TAR RNA COMPLEX FROM EIAV	Equus caballus	9796				Equidae	264	3.25	RNA-BINDING PROTEIN	Q9XT26	PF00134 [13-148]	Cyclin_N	Cyclin, N-terminal domain	GO:0000079, GO:0006351, GO:0006355		GO:0019901
2W2H	B	STRUCTURAL BASIS OF TRANSCRIPTION ACTIVATION BY THE CYCLIN T1-TAT-TAR RNA COMPLEX FROM EIAV	Equus caballus	9796				Equidae	264	3.25	RNA-BINDING PROTEIN	Q9XT26				GO:0000079, GO:0006351, GO:0006355		GO:0019901
2W9L	A	CANINE ADENOVIRUS TYPE 2 FIBRE HEAD IN COMPLEX WITH CAR DOMAIN D1 AND SIALIC ACID	Homo sapiens	9606				Hominidae	124	2.91	RECEPTOR	P78310	PF07686 [24-135]	V-set	Immunoglobulin V-set domain
2W9L	C	CANINE ADENOVIRUS TYPE 2 FIBRE HEAD IN COMPLEX WITH CAR DOMAIN D1 AND SIALIC ACID	Canine mastadenovirus A	10537	1	●	dsDNA	Adenoviridae	197	2.91	RECEPTOR	Q65914				GO:0007155, GO:0019058, GO:0019062	GO:0019028
2W9L	D	CANINE ADENOVIRUS TYPE 2 FIBRE HEAD IN COMPLEX WITH CAR DOMAIN D1 AND SIALIC ACID	Canine mastadenovirus A	10537	1	●	dsDNA	Adenoviridae	197	2.91	RECEPTOR	Q65914				GO:0007155, GO:0019058, GO:0019062	GO:0019028
2W9L	E	CANINE ADENOVIRUS TYPE 2 FIBRE HEAD IN COMPLEX WITH CAR DOMAIN D1 AND SIALIC ACID	Canine mastadenovirus A	10537	1	●	dsDNA	Adenoviridae	197	2.91	RECEPTOR	Q65914				GO:0007155, GO:0019058, GO:0019062	GO:0019028
2W9L	F	CANINE ADENOVIRUS TYPE 2 FIBRE HEAD IN COMPLEX WITH CAR DOMAIN D1 AND SIALIC ACID	Canine mastadenovirus A	10537	1	●	dsDNA	Adenoviridae	197	2.91	RECEPTOR	Q65914				GO:0007155, GO:0019058, GO:0019062	GO:0019028
2W9L	H	CANINE ADENOVIRUS TYPE 2 FIBRE HEAD IN COMPLEX WITH CAR DOMAIN D1 AND SIALIC ACID	Canine mastadenovirus A	10537	1	●	dsDNA	Adenoviridae	197	2.91	RECEPTOR	Q65914				GO:0007155, GO:0019058, GO:0019062	GO:0019028
2W9L	I	CANINE ADENOVIRUS TYPE 2 FIBRE HEAD IN COMPLEX WITH CAR DOMAIN D1 AND SIALIC ACID	Canine mastadenovirus A	10537	1	●	dsDNA	Adenoviridae	197	2.91	RECEPTOR	Q65914				GO:0007155, GO:0019058, GO:0019062	GO:0019028
2W9L	L	CANINE ADENOVIRUS TYPE 2 FIBRE HEAD IN COMPLEX WITH CAR DOMAIN D1 AND SIALIC ACID	Canine mastadenovirus A	10537	1	●	dsDNA	Adenoviridae	197	2.91	RECEPTOR	Q65914				GO:0007155, GO:0019058, GO:0019062	GO:0019028
2W9L	M	CANINE ADENOVIRUS TYPE 2 FIBRE HEAD IN COMPLEX WITH CAR DOMAIN D1 AND SIALIC ACID	Canine mastadenovirus A	10537	1	●	dsDNA	Adenoviridae	197	2.91	RECEPTOR	Q65914				GO:0007155, GO:0019058, GO:0019062	GO:0019028
2W9L	N	CANINE ADENOVIRUS TYPE 2 FIBRE HEAD IN COMPLEX WITH CAR DOMAIN D1 AND SIALIC ACID	Canine mastadenovirus A	10537	1	●	dsDNA	Adenoviridae	197	2.91	RECEPTOR	Q65914				GO:0007155, GO:0019058, GO:0019062	GO:0019028
2W9L	Q	CANINE ADENOVIRUS TYPE 2 FIBRE HEAD IN COMPLEX WITH CAR DOMAIN D1 AND SIALIC ACID	Canine mastadenovirus A	10537	1	●	dsDNA	Adenoviridae	197	2.91	RECEPTOR	Q65914				GO:0007155, GO:0019058, GO:0019062	GO:0019028
2W9L	R	CANINE ADENOVIRUS TYPE 2 FIBRE HEAD IN COMPLEX WITH CAR DOMAIN D1 AND SIALIC ACID	Canine mastadenovirus A	10537	1	●	dsDNA	Adenoviridae	197	2.91	RECEPTOR	Q65914				GO:0007155, GO:0019058, GO:0019062	GO:0019028
2W9L	S	CANINE ADENOVIRUS TYPE 2 FIBRE HEAD IN COMPLEX WITH CAR DOMAIN D1 AND SIALIC ACID	Canine mastadenovirus A	10537	1	●	dsDNA	Adenoviridae	197	2.91	RECEPTOR	Q65914				GO:0007155, GO:0019058, GO:0019062	GO:0019028
2W9L	B	CANINE ADENOVIRUS TYPE 2 FIBRE HEAD IN COMPLEX WITH CAR DOMAIN D1 AND SIALIC ACID	Homo sapiens	9606				Hominidae	124	2.91	RECEPTOR	P78310
2W9L	G	CANINE ADENOVIRUS TYPE 2 FIBRE HEAD IN COMPLEX WITH CAR DOMAIN D1 AND SIALIC ACID	Homo sapiens	9606				Hominidae	124	2.91	RECEPTOR	P78310
2W9L	J	CANINE ADENOVIRUS TYPE 2 FIBRE HEAD IN COMPLEX WITH CAR DOMAIN D1 AND SIALIC ACID	Homo sapiens	9606				Hominidae	124	2.91	RECEPTOR	P78310
2W9L	K	CANINE ADENOVIRUS TYPE 2 FIBRE HEAD IN COMPLEX WITH CAR DOMAIN D1 AND SIALIC ACID	Homo sapiens	9606				Hominidae	124	2.91	RECEPTOR	P78310
2W9L	O	CANINE ADENOVIRUS TYPE 2 FIBRE HEAD IN COMPLEX WITH CAR DOMAIN D1 AND SIALIC ACID	Homo sapiens	9606				Hominidae	124	2.91	RECEPTOR	P78310
2W9L	P	CANINE ADENOVIRUS TYPE 2 FIBRE HEAD IN COMPLEX WITH CAR DOMAIN D1 AND SIALIC ACID	Homo sapiens	9606				Hominidae	124	2.91	RECEPTOR	P78310
2W9L	T	CANINE ADENOVIRUS TYPE 2 FIBRE HEAD IN COMPLEX WITH CAR DOMAIN D1 AND SIALIC ACID	Homo sapiens	9606				Hominidae	124	2.91	RECEPTOR	P78310
2W9L	V	CANINE ADENOVIRUS TYPE 2 FIBRE HEAD IN COMPLEX WITH CAR DOMAIN D1 AND SIALIC ACID	Homo sapiens	9606				Hominidae	124	2.91	RECEPTOR	P78310
2W9L	X	CANINE ADENOVIRUS TYPE 2 FIBRE HEAD IN COMPLEX WITH CAR DOMAIN D1 AND SIALIC ACID	Homo sapiens	9606				Hominidae	124	2.91	RECEPTOR	P78310
2W9L	Y	CANINE ADENOVIRUS TYPE 2 FIBRE HEAD IN COMPLEX WITH CAR DOMAIN D1 AND SIALIC ACID	Homo sapiens	9606				Hominidae	124	2.91	RECEPTOR	P78310
2W9L	Z	CANINE ADENOVIRUS TYPE 2 FIBRE HEAD IN COMPLEX WITH CAR DOMAIN D1 AND SIALIC ACID	Homo sapiens	9606				Hominidae	124	2.91	RECEPTOR	P78310
2WBW	A	Ad37 fibre head in complex with CAR D1 and sialic acid	Human mastadenovirus D	130310	1	●	dsDNA	Adenoviridae	194	1.55	STRUCTURAL PROTEIN	Q64823	PF00541 [186-361]	Adeno_knob	Adenoviral fibre protein (knob domain)	GO:0007155, GO:0019058, GO:0019062	GO:0019028
2WBW	B	Ad37 fibre head in complex with CAR D1 and sialic acid	Homo sapiens	9606				Hominidae	128	1.55	STRUCTURAL PROTEIN	P78310	PF07686 [24-138]	V-set	Immunoglobulin V-set domain
2WH6	A	CRYSTAL STRUCTURE OF ANTI-APOPTOTIC BHRF1 IN COMPLEX WITH THE BIM BH3 DOMAIN	Human gammaherpesvirus 4	10376	1	●	dsDNA	Herpesviridae	173	1.5	APOPTOSIS	P0C6Z1	PF00452 [56-150]	Bcl-2	Apoptosis regulator proteins, Bcl-2 family	GO:0042981
2WY3	A	Structure of the HCMV UL16-MICB complex elucidates select binding of a viral immunoevasin to diverse NKG2D ligands	Homo sapiens	9606				Hominidae	319	1.8	IMMUNE SYSTEM/VIRAL PROTEIN	Q29980	PF00129 [2-175]	MHC_I	Class I Histocompatibility antigen, domains alpha 1 and 2
2WY3	B	Structure of the HCMV UL16-MICB complex elucidates select binding of a viral immunoevasin to diverse NKG2D ligands	Human betaherpesvirus 5	10359	1	●	dsDNA	Herpesviridae	158	1.8	IMMUNE SYSTEM/VIRAL PROTEIN	P16757	PF17622 [27-163]	UL16	Viral unique long protein 16
2WY3	D	Structure of the HCMV UL16-MICB complex elucidates select binding of a viral immunoevasin to diverse NKG2D ligands	Human betaherpesvirus 5	10359	1	●	dsDNA	Herpesviridae	158	1.8	IMMUNE SYSTEM/VIRAL PROTEIN	P16757
2WY3	C	Structure of the HCMV UL16-MICB complex elucidates select binding of a viral immunoevasin to diverse NKG2D ligands	Homo sapiens	9606				Hominidae	319	1.8	IMMUNE SYSTEM/VIRAL PROTEIN	Q29980
2WZP	D	STRUCTURES OF LACTOCOCCAL PHAGE P2 BASEPLATE SHED LIGHT ON A NOVEL MECHANISM OF HOST ATTACHMENT AND ACTIVATION IN SIPHOVIRIDAE	Lama glama	9844				Camelidae	123	2.6	VIRAL PROTEIN		PF07686 [11-121]	V-set	Immunoglobulin V-set domain
2WZP	A	STRUCTURES OF LACTOCOCCAL PHAGE P2 BASEPLATE SHED LIGHT ON A NOVEL MECHANISM OF HOST ATTACHMENT AND ACTIVATION IN SIPHOVIRIDAE	Lactococcus virus P2	254252	1	●	dsDNA	Siphoviridae	266	2.6	VIRAL PROTEIN	Q71AW2	PF08931 [2-264]	Caudo_bapla_RBP	Receptor-binding protein of phage tail base-plate Siphoviridae, head	GO:0007155, GO:0016032, GO:0019058, GO:0019062, GO:0046718, GO:0098670	GO:0019012, GO:0098015, GO:0098025
2WZP	P	STRUCTURES OF LACTOCOCCAL PHAGE P2 BASEPLATE SHED LIGHT ON A NOVEL MECHANISM OF HOST ATTACHMENT AND ACTIVATION IN SIPHOVIRIDAE	Lactococcus virus P2	254252	1	●	dsDNA	Siphoviridae	326	2.6	VIRAL PROTEIN	D3WAD3	PF16774 [2-155]	Baseplate	Baseplate protein	GO:0046718, GO:0099001	GO:0019012, GO:0098015
2WZP	R	STRUCTURES OF LACTOCOCCAL PHAGE P2 BASEPLATE SHED LIGHT ON A NOVEL MECHANISM OF HOST ATTACHMENT AND ACTIVATION IN SIPHOVIRIDAE	Lactococcus virus P2	254252	1	●	dsDNA	Siphoviridae	375	2.6	VIRAL PROTEIN	D3KFX4	PF16792 [1-372]	Caudo_bapla16	Phage tail base-plate attachment protein of Caudovirales ORF16	GO:0046718, GO:0099001	GO:0019012, GO:0098015, GO:0098025
2WZP	E	STRUCTURES OF LACTOCOCCAL PHAGE P2 BASEPLATE SHED LIGHT ON A NOVEL MECHANISM OF HOST ATTACHMENT AND ACTIVATION IN SIPHOVIRIDAE	Lama glama	9844				Camelidae	123	2.6	VIRAL PROTEIN
2WZP	F	STRUCTURES OF LACTOCOCCAL PHAGE P2 BASEPLATE SHED LIGHT ON A NOVEL MECHANISM OF HOST ATTACHMENT AND ACTIVATION IN SIPHOVIRIDAE	Lama glama	9844				Camelidae	123	2.6	VIRAL PROTEIN
2WZP	J	STRUCTURES OF LACTOCOCCAL PHAGE P2 BASEPLATE SHED LIGHT ON A NOVEL MECHANISM OF HOST ATTACHMENT AND ACTIVATION IN SIPHOVIRIDAE	Lama glama	9844				Camelidae	123	2.6	VIRAL PROTEIN
2WZP	K	STRUCTURES OF LACTOCOCCAL PHAGE P2 BASEPLATE SHED LIGHT ON A NOVEL MECHANISM OF HOST ATTACHMENT AND ACTIVATION IN SIPHOVIRIDAE	Lama glama	9844				Camelidae	123	2.6	VIRAL PROTEIN
2WZP	L	STRUCTURES OF LACTOCOCCAL PHAGE P2 BASEPLATE SHED LIGHT ON A NOVEL MECHANISM OF HOST ATTACHMENT AND ACTIVATION IN SIPHOVIRIDAE	Lama glama	9844				Camelidae	123	2.6	VIRAL PROTEIN
2WZP	Q	STRUCTURES OF LACTOCOCCAL PHAGE P2 BASEPLATE SHED LIGHT ON A NOVEL MECHANISM OF HOST ATTACHMENT AND ACTIVATION IN SIPHOVIRIDAE	Lactococcus virus P2	254252	1	●	dsDNA	Siphoviridae	326	2.6	VIRAL PROTEIN	D3WAD3				GO:0046718, GO:0099001	GO:0019012, GO:0098015
2WZP	B	STRUCTURES OF LACTOCOCCAL PHAGE P2 BASEPLATE SHED LIGHT ON A NOVEL MECHANISM OF HOST ATTACHMENT AND ACTIVATION IN SIPHOVIRIDAE	Lactococcus virus P2	254252	1	●	dsDNA	Siphoviridae	266	2.6	VIRAL PROTEIN	Q71AW2				GO:0007155, GO:0016032, GO:0019058, GO:0019062, GO:0046718, GO:0098670	GO:0019012, GO:0098015, GO:0098025
2WZP	C	STRUCTURES OF LACTOCOCCAL PHAGE P2 BASEPLATE SHED LIGHT ON A NOVEL MECHANISM OF HOST ATTACHMENT AND ACTIVATION IN SIPHOVIRIDAE	Lactococcus virus P2	254252	1	●	dsDNA	Siphoviridae	266	2.6	VIRAL PROTEIN	Q71AW2				GO:0007155, GO:0016032, GO:0019058, GO:0019062, GO:0046718, GO:0098670	GO:0019012, GO:0098015, GO:0098025
2WZP	G	STRUCTURES OF LACTOCOCCAL PHAGE P2 BASEPLATE SHED LIGHT ON A NOVEL MECHANISM OF HOST ATTACHMENT AND ACTIVATION IN SIPHOVIRIDAE	Lactococcus virus P2	254252	1	●	dsDNA	Siphoviridae	266	2.6	VIRAL PROTEIN	Q71AW2				GO:0007155, GO:0016032, GO:0019058, GO:0019062, GO:0046718, GO:0098670	GO:0019012, GO:0098015, GO:0098025
2WZP	H	STRUCTURES OF LACTOCOCCAL PHAGE P2 BASEPLATE SHED LIGHT ON A NOVEL MECHANISM OF HOST ATTACHMENT AND ACTIVATION IN SIPHOVIRIDAE	Lactococcus virus P2	254252	1	●	dsDNA	Siphoviridae	266	2.6	VIRAL PROTEIN	Q71AW2				GO:0007155, GO:0016032, GO:0019058, GO:0019062, GO:0046718, GO:0098670	GO:0019012, GO:0098015, GO:0098025
2WZP	I	STRUCTURES OF LACTOCOCCAL PHAGE P2 BASEPLATE SHED LIGHT ON A NOVEL MECHANISM OF HOST ATTACHMENT AND ACTIVATION IN SIPHOVIRIDAE	Lactococcus virus P2	254252	1	●	dsDNA	Siphoviridae	266	2.6	VIRAL PROTEIN	Q71AW2				GO:0007155, GO:0016032, GO:0019058, GO:0019062, GO:0046718, GO:0098670	GO:0019012, GO:0098015, GO:0098025
2X2D	B	ACETYL-CYPA:HIV-1 N-TERM CAPSID DOMAIN COMPLEX	Homo sapiens	9606				Hominidae	165	1.95	ISOMERASE/VIRAL PROTEIN	P62937	PF00160 [8-162]	Pro_isomerase	Cyclophilin type peptidyl-prolyl cis-trans isomerase/CLD	GO:0000413, GO:0006278, GO:0006457, GO:0016032, GO:0019058, GO:0019061, GO:0019064, GO:0019068, GO:0019076, GO:0030182, GO:0030260, GO:0034389, GO:0043312, GO:0045069, GO:0045070, GO:0050714, GO:0050900, GO:0075713	GO:0005576, GO:0005615, GO:0005634, GO:0005737, GO:0005829, GO:0005925, GO:0016020, GO:0031982, GO:0034774, GO:0043209, GO:0070062, GO:1904813	GO:0003723, GO:0003755, GO:0005515, GO:0016018, GO:0016853, GO:0046790, GO:0051082
2X2D	D	ACETYL-CYPA:HIV-1 N-TERM CAPSID DOMAIN COMPLEX	Human immunodeficiency virus 1	11676	6	●	ssRNA-RT	Retroviridae	147	1.95	ISOMERASE/VIRAL PROTEIN	P12497	PF00607 [17-146]	Gag_p24	gag gene protein p24 (core nucleocapsid protein)	GO:0016032
2X2D	C	ACETYL-CYPA:HIV-1 N-TERM CAPSID DOMAIN COMPLEX	Homo sapiens	9606				Hominidae	165	1.95	ISOMERASE/VIRAL PROTEIN	P62937				GO:0000413, GO:0006278, GO:0006457, GO:0016032, GO:0019058, GO:0019061, GO:0019064, GO:0019068, GO:0019076, GO:0030182, GO:0030260, GO:0034389, GO:0043312, GO:0045069, GO:0045070, GO:0050714, GO:0050900, GO:0075713	GO:0005576, GO:0005615, GO:0005634, GO:0005737, GO:0005829, GO:0005925, GO:0016020, GO:0031982, GO:0034774, GO:0043209, GO:0070062, GO:1904813	GO:0003723, GO:0003755, GO:0005515, GO:0016018, GO:0016853, GO:0046790, GO:0051082
2X2D	E	ACETYL-CYPA:HIV-1 N-TERM CAPSID DOMAIN COMPLEX	Human immunodeficiency virus 1	11676	6	●	ssRNA-RT	Retroviridae	147	1.95	ISOMERASE/VIRAL PROTEIN	P12497				GO:0016032
2X4N	A	CRYSTAL STRUCTURE OF MHC CLASS I HLA-A2.1 BOUND TO RESIDUAL FRAGMENTS OF A PHOTOCLEAVABLE PEPTIDE THAT IS CLEAVED UPON UV-LIGHT TREATMENT	Homo sapiens	9606				Hominidae	275	2.34	IMMUNE SYSTEM	P01892	PF00129 [1-179], PF07654 [194-266]	MHC_I, C1-set	Class I Histocompatibility antigen, domains alpha 1 and 2, Immunoglobulin C1-set domain
2X4N	B	CRYSTAL STRUCTURE OF MHC CLASS I HLA-A2.1 BOUND TO RESIDUAL FRAGMENTS OF A PHOTOCLEAVABLE PEPTIDE THAT IS CLEAVED UPON UV-LIGHT TREATMENT	Homo sapiens	9606				Hominidae	100	2.34	IMMUNE SYSTEM	P61769	PF07654 [7-87]	C1-set	Immunoglobulin C1-set domain	GO:0001895, GO:0001916, GO:0002237, GO:0002376, GO:0002474, GO:0002479, GO:0002480, GO:0002481, GO:0002726, GO:0006826, GO:0006955, GO:0010977, GO:0019885, GO:0032092, GO:0033077, GO:0033216, GO:0042026, GO:0042493, GO:0043312, GO:0044267, GO:0045087, GO:0045646, GO:0046686, GO:0048260, GO:0050690, GO:0050776, GO:0055072, GO:0060333, GO:0071281, GO:0071283, GO:1900121, GO:1900122, GO:1904434, GO:…	GO:0000139, GO:0005576, GO:0005615, GO:0005788, GO:0005794, GO:0005829, GO:0005886, GO:0005925, GO:0009897, GO:0009986, GO:0012507, GO:0016020, GO:0030670, GO:0031901, GO:0031905, GO:0035580, GO:0042612, GO:0055038, GO:0070062, GO:1904724, GO:1990712	GO:0001948, GO:0005515, GO:0042802
2X4N	D	CRYSTAL STRUCTURE OF MHC CLASS I HLA-A2.1 BOUND TO RESIDUAL FRAGMENTS OF A PHOTOCLEAVABLE PEPTIDE THAT IS CLEAVED UPON UV-LIGHT TREATMENT	Homo sapiens	9606				Hominidae	275	2.34	IMMUNE SYSTEM	P01892
2X4N	E	CRYSTAL STRUCTURE OF MHC CLASS I HLA-A2.1 BOUND TO RESIDUAL FRAGMENTS OF A PHOTOCLEAVABLE PEPTIDE THAT IS CLEAVED UPON UV-LIGHT TREATMENT	Homo sapiens	9606				Hominidae	100	2.34	IMMUNE SYSTEM	P61769				GO:0001895, GO:0001916, GO:0002237, GO:0002376, GO:0002474, GO:0002479, GO:0002480, GO:0002481, GO:0002726, GO:0006826, GO:0006955, GO:0010977, GO:0019885, GO:0032092, GO:0033077, GO:0033216, GO:0042026, GO:0042493, GO:0043312, GO:0044267, GO:0045087, GO:0045646, GO:0046686, GO:0048260, GO:0050690, GO:0050776, GO:0055072, GO:0060333, GO:0071281, GO:0071283, GO:1900121, GO:1900122, GO:1904434, GO:…	GO:0000139, GO:0005576, GO:0005615, GO:0005788, GO:0005794, GO:0005829, GO:0005886, GO:0005925, GO:0009897, GO:0009986, GO:0012507, GO:0016020, GO:0030670, GO:0031901, GO:0031905, GO:0035580, GO:0042612, GO:0055038, GO:0070062, GO:1904724, GO:1990712	GO:0001948, GO:0005515, GO:0042802
2X4O	A	CRYSTAL STRUCTURE OF MHC CLASS I HLA-A2.1 BOUND TO HIV-1 ENVELOPE PEPTIDE ENV120-128	Homo sapiens	9606				Hominidae	275	2.3	IMMUNE SYSTEM	P01892	PF00129 [1-179], PF07654 [194-266]	MHC_I, C1-set	Class I Histocompatibility antigen, domains alpha 1 and 2, Immunoglobulin C1-set domain
2X4O	B	CRYSTAL STRUCTURE OF MHC CLASS I HLA-A2.1 BOUND TO HIV-1 ENVELOPE PEPTIDE ENV120-128	Homo sapiens	9606				Hominidae	100	2.3	IMMUNE SYSTEM	P61769	PF07654 [7-87]	C1-set	Immunoglobulin C1-set domain	GO:0001895, GO:0001916, GO:0002237, GO:0002376, GO:0002474, GO:0002479, GO:0002480, GO:0002481, GO:0002726, GO:0006826, GO:0006955, GO:0010977, GO:0019885, GO:0032092, GO:0033077, GO:0033216, GO:0042026, GO:0042493, GO:0043312, GO:0044267, GO:0045087, GO:0045646, GO:0046686, GO:0048260, GO:0050690, GO:0050776, GO:0055072, GO:0060333, GO:0071281, GO:0071283, GO:1900121, GO:1900122, GO:1904434, GO:…	GO:0000139, GO:0005576, GO:0005615, GO:0005788, GO:0005794, GO:0005829, GO:0005886, GO:0005925, GO:0009897, GO:0009986, GO:0012507, GO:0016020, GO:0030670, GO:0031901, GO:0031905, GO:0035580, GO:0042612, GO:0055038, GO:0070062, GO:1904724, GO:1990712	GO:0001948, GO:0005515, GO:0042802
2X4O	D	CRYSTAL STRUCTURE OF MHC CLASS I HLA-A2.1 BOUND TO HIV-1 ENVELOPE PEPTIDE ENV120-128	Homo sapiens	9606				Hominidae	275	2.3	IMMUNE SYSTEM	P01892
2X4O	E	CRYSTAL STRUCTURE OF MHC CLASS I HLA-A2.1 BOUND TO HIV-1 ENVELOPE PEPTIDE ENV120-128	Homo sapiens	9606				Hominidae	100	2.3	IMMUNE SYSTEM	P61769				GO:0001895, GO:0001916, GO:0002237, GO:0002376, GO:0002474, GO:0002479, GO:0002480, GO:0002481, GO:0002726, GO:0006826, GO:0006955, GO:0010977, GO:0019885, GO:0032092, GO:0033077, GO:0033216, GO:0042026, GO:0042493, GO:0043312, GO:0044267, GO:0045087, GO:0045646, GO:0046686, GO:0048260, GO:0050690, GO:0050776, GO:0055072, GO:0060333, GO:0071281, GO:0071283, GO:1900121, GO:1900122, GO:1904434, GO:…	GO:0000139, GO:0005576, GO:0005615, GO:0005788, GO:0005794, GO:0005829, GO:0005886, GO:0005925, GO:0009897, GO:0009986, GO:0012507, GO:0016020, GO:0030670, GO:0031901, GO:0031905, GO:0035580, GO:0042612, GO:0055038, GO:0070062, GO:1904724, GO:1990712	GO:0001948, GO:0005515, GO:0042802
2X4P	A	CRYSTAL STRUCTURE OF MHC CLASS I HLA-A2.1 BOUND TO A PHOTOCLEAVABLE PEPTIDE	Homo sapiens	9606				Hominidae	275	2.3	IMMUNE SYSTEM	P01892	PF00129 [1-179], PF07654 [194-266]	MHC_I, C1-set	Class I Histocompatibility antigen, domains alpha 1 and 2, Immunoglobulin C1-set domain
2X4P	B	CRYSTAL STRUCTURE OF MHC CLASS I HLA-A2.1 BOUND TO A PHOTOCLEAVABLE PEPTIDE	Homo sapiens	9606				Hominidae	100	2.3	IMMUNE SYSTEM	P61769	PF07654 [7-87]	C1-set	Immunoglobulin C1-set domain	GO:0001895, GO:0001916, GO:0002237, GO:0002376, GO:0002474, GO:0002479, GO:0002480, GO:0002481, GO:0002726, GO:0006826, GO:0006955, GO:0010977, GO:0019885, GO:0032092, GO:0033077, GO:0033216, GO:0042026, GO:0042493, GO:0043312, GO:0044267, GO:0045087, GO:0045646, GO:0046686, GO:0048260, GO:0050690, GO:0050776, GO:0055072, GO:0060333, GO:0071281, GO:0071283, GO:1900121, GO:1900122, GO:1904434, GO:…	GO:0000139, GO:0005576, GO:0005615, GO:0005788, GO:0005794, GO:0005829, GO:0005886, GO:0005925, GO:0009897, GO:0009986, GO:0012507, GO:0016020, GO:0030670, GO:0031901, GO:0031905, GO:0035580, GO:0042612, GO:0055038, GO:0070062, GO:1904724, GO:1990712	GO:0001948, GO:0005515, GO:0042802
2X4P	D	CRYSTAL STRUCTURE OF MHC CLASS I HLA-A2.1 BOUND TO A PHOTOCLEAVABLE PEPTIDE	Homo sapiens	9606				Hominidae	275	2.3	IMMUNE SYSTEM	P01892
2X4P	E	CRYSTAL STRUCTURE OF MHC CLASS I HLA-A2.1 BOUND TO A PHOTOCLEAVABLE PEPTIDE	Homo sapiens	9606				Hominidae	100	2.3	IMMUNE SYSTEM	P61769				GO:0001895, GO:0001916, GO:0002237, GO:0002376, GO:0002474, GO:0002479, GO:0002480, GO:0002481, GO:0002726, GO:0006826, GO:0006955, GO:0010977, GO:0019885, GO:0032092, GO:0033077, GO:0033216, GO:0042026, GO:0042493, GO:0043312, GO:0044267, GO:0045087, GO:0045646, GO:0046686, GO:0048260, GO:0050690, GO:0050776, GO:0055072, GO:0060333, GO:0071281, GO:0071283, GO:1900121, GO:1900122, GO:1904434, GO:…	GO:0000139, GO:0005576, GO:0005615, GO:0005788, GO:0005794, GO:0005829, GO:0005886, GO:0005925, GO:0009897, GO:0009986, GO:0012507, GO:0016020, GO:0030670, GO:0031901, GO:0031905, GO:0035580, GO:0042612, GO:0055038, GO:0070062, GO:1904724, GO:1990712	GO:0001948, GO:0005515, GO:0042802
2X4Q	A	CRYSTAL STRUCTURE OF MHC CLASS I HLA-A2.1 BOUND TO A PHOTOCLEAVABLE PEPTIDE	Homo sapiens	9606				Hominidae	275	1.9	IMMUNE SYSTEM	P01892	PF00129 [1-179], PF07654 [194-266]	MHC_I, C1-set	Class I Histocompatibility antigen, domains alpha 1 and 2, Immunoglobulin C1-set domain
2X4Q	B	CRYSTAL STRUCTURE OF MHC CLASS I HLA-A2.1 BOUND TO A PHOTOCLEAVABLE PEPTIDE	Homo sapiens	9606				Hominidae	100	1.9	IMMUNE SYSTEM	P61769	PF07654 [7-87]	C1-set	Immunoglobulin C1-set domain	GO:0001895, GO:0001916, GO:0002237, GO:0002376, GO:0002474, GO:0002479, GO:0002480, GO:0002481, GO:0002726, GO:0006826, GO:0006955, GO:0010977, GO:0019885, GO:0032092, GO:0033077, GO:0033216, GO:0042026, GO:0042493, GO:0043312, GO:0044267, GO:0045087, GO:0045646, GO:0046686, GO:0048260, GO:0050690, GO:0050776, GO:0055072, GO:0060333, GO:0071281, GO:0071283, GO:1900121, GO:1900122, GO:1904434, GO:…	GO:0000139, GO:0005576, GO:0005615, GO:0005788, GO:0005794, GO:0005829, GO:0005886, GO:0005925, GO:0009897, GO:0009986, GO:0012507, GO:0016020, GO:0030670, GO:0031901, GO:0031905, GO:0035580, GO:0042612, GO:0055038, GO:0070062, GO:1904724, GO:1990712	GO:0001948, GO:0005515, GO:0042802
2X4Q	D	CRYSTAL STRUCTURE OF MHC CLASS I HLA-A2.1 BOUND TO A PHOTOCLEAVABLE PEPTIDE	Homo sapiens	9606				Hominidae	275	1.9	IMMUNE SYSTEM	P01892
2X4Q	E	CRYSTAL STRUCTURE OF MHC CLASS I HLA-A2.1 BOUND TO A PHOTOCLEAVABLE PEPTIDE	Homo sapiens	9606				Hominidae	100	1.9	IMMUNE SYSTEM	P61769				GO:0001895, GO:0001916, GO:0002237, GO:0002376, GO:0002474, GO:0002479, GO:0002480, GO:0002481, GO:0002726, GO:0006826, GO:0006955, GO:0010977, GO:0019885, GO:0032092, GO:0033077, GO:0033216, GO:0042026, GO:0042493, GO:0043312, GO:0044267, GO:0045087, GO:0045646, GO:0046686, GO:0048260, GO:0050690, GO:0050776, GO:0055072, GO:0060333, GO:0071281, GO:0071283, GO:1900121, GO:1900122, GO:1904434, GO:…	GO:0000139, GO:0005576, GO:0005615, GO:0005788, GO:0005794, GO:0005829, GO:0005886, GO:0005925, GO:0009897, GO:0009986, GO:0012507, GO:0016020, GO:0030670, GO:0031901, GO:0031905, GO:0035580, GO:0042612, GO:0055038, GO:0070062, GO:1904724, GO:1990712	GO:0001948, GO:0005515, GO:0042802
2X4R	A	CRYSTAL STRUCTURE OF MHC CLASS I HLA-A2.1 BOUND TO CYTOMEGALOVIRUS (CMV) PP65 EPITOPE	Homo sapiens	9606				Hominidae	275	2.3	IMMUNE SYSTEM	P01892	PF00129 [1-179], PF07654 [194-266]	MHC_I, C1-set	Class I Histocompatibility antigen, domains alpha 1 and 2, Immunoglobulin C1-set domain
2X4R	B	CRYSTAL STRUCTURE OF MHC CLASS I HLA-A2.1 BOUND TO CYTOMEGALOVIRUS (CMV) PP65 EPITOPE	Homo sapiens	9606				Hominidae	100	2.3	IMMUNE SYSTEM	P61769	PF07654 [7-87]	C1-set	Immunoglobulin C1-set domain	GO:0001895, GO:0001916, GO:0002237, GO:0002376, GO:0002474, GO:0002479, GO:0002480, GO:0002481, GO:0002726, GO:0006826, GO:0006955, GO:0010977, GO:0019885, GO:0032092, GO:0033077, GO:0033216, GO:0042026, GO:0042493, GO:0043312, GO:0044267, GO:0045087, GO:0045646, GO:0046686, GO:0048260, GO:0050690, GO:0050776, GO:0055072, GO:0060333, GO:0071281, GO:0071283, GO:1900121, GO:1900122, GO:1904434, GO:…	GO:0000139, GO:0005576, GO:0005615, GO:0005788, GO:0005794, GO:0005829, GO:0005886, GO:0005925, GO:0009897, GO:0009986, GO:0012507, GO:0016020, GO:0030670, GO:0031901, GO:0031905, GO:0035580, GO:0042612, GO:0055038, GO:0070062, GO:1904724, GO:1990712	GO:0001948, GO:0005515, GO:0042802
2X4R	D	CRYSTAL STRUCTURE OF MHC CLASS I HLA-A2.1 BOUND TO CYTOMEGALOVIRUS (CMV) PP65 EPITOPE	Homo sapiens	9606				Hominidae	275	2.3	IMMUNE SYSTEM	P01892
2X4R	E	CRYSTAL STRUCTURE OF MHC CLASS I HLA-A2.1 BOUND TO CYTOMEGALOVIRUS (CMV) PP65 EPITOPE	Homo sapiens	9606				Hominidae	100	2.3	IMMUNE SYSTEM	P61769				GO:0001895, GO:0001916, GO:0002237, GO:0002376, GO:0002474, GO:0002479, GO:0002480, GO:0002481, GO:0002726, GO:0006826, GO:0006955, GO:0010977, GO:0019885, GO:0032092, GO:0033077, GO:0033216, GO:0042026, GO:0042493, GO:0043312, GO:0044267, GO:0045087, GO:0045646, GO:0046686, GO:0048260, GO:0050690, GO:0050776, GO:0055072, GO:0060333, GO:0071281, GO:0071283, GO:1900121, GO:1900122, GO:1904434, GO:…	GO:0000139, GO:0005576, GO:0005615, GO:0005788, GO:0005794, GO:0005829, GO:0005886, GO:0005925, GO:0009897, GO:0009986, GO:0012507, GO:0016020, GO:0030670, GO:0031901, GO:0031905, GO:0035580, GO:0042612, GO:0055038, GO:0070062, GO:1904724, GO:1990712	GO:0001948, GO:0005515, GO:0042802
2X4S	A	CRYSTAL STRUCTURE OF MHC CLASS I HLA-A2.1 BOUND TO A PEPTIDE REPRESENTING THE EPITOPE OF THE H5N1 (AVIAN FLU) NUCLEOPROTEIN	Homo sapiens	9606				Hominidae	275	2.55	IMMUNE SYSTEM	P01892	PF00129 [1-179], PF07654 [194-266]	MHC_I, C1-set	Class I Histocompatibility antigen, domains alpha 1 and 2, Immunoglobulin C1-set domain
2X4S	B	CRYSTAL STRUCTURE OF MHC CLASS I HLA-A2.1 BOUND TO A PEPTIDE REPRESENTING THE EPITOPE OF THE H5N1 (AVIAN FLU) NUCLEOPROTEIN	Homo sapiens	9606				Hominidae	100	2.55	IMMUNE SYSTEM	P61769	PF07654 [7-87]	C1-set	Immunoglobulin C1-set domain	GO:0001895, GO:0001916, GO:0002237, GO:0002376, GO:0002474, GO:0002479, GO:0002480, GO:0002481, GO:0002726, GO:0006826, GO:0006955, GO:0010977, GO:0019885, GO:0032092, GO:0033077, GO:0033216, GO:0042026, GO:0042493, GO:0043312, GO:0044267, GO:0045087, GO:0045646, GO:0046686, GO:0048260, GO:0050690, GO:0050776, GO:0055072, GO:0060333, GO:0071281, GO:0071283, GO:1900121, GO:1900122, GO:1904434, GO:…	GO:0000139, GO:0005576, GO:0005615, GO:0005788, GO:0005794, GO:0005829, GO:0005886, GO:0005925, GO:0009897, GO:0009986, GO:0012507, GO:0016020, GO:0030670, GO:0031901, GO:0031905, GO:0035580, GO:0042612, GO:0055038, GO:0070062, GO:1904724, GO:1990712	GO:0001948, GO:0005515, GO:0042802
2X4S	D	CRYSTAL STRUCTURE OF MHC CLASS I HLA-A2.1 BOUND TO A PEPTIDE REPRESENTING THE EPITOPE OF THE H5N1 (AVIAN FLU) NUCLEOPROTEIN	Homo sapiens	9606				Hominidae	275	2.55	IMMUNE SYSTEM	P01892
2X4S	E	CRYSTAL STRUCTURE OF MHC CLASS I HLA-A2.1 BOUND TO A PEPTIDE REPRESENTING THE EPITOPE OF THE H5N1 (AVIAN FLU) NUCLEOPROTEIN	Homo sapiens	9606				Hominidae	100	2.55	IMMUNE SYSTEM	P61769				GO:0001895, GO:0001916, GO:0002237, GO:0002376, GO:0002474, GO:0002479, GO:0002480, GO:0002481, GO:0002726, GO:0006826, GO:0006955, GO:0010977, GO:0019885, GO:0032092, GO:0033077, GO:0033216, GO:0042026, GO:0042493, GO:0043312, GO:0044267, GO:0045087, GO:0045646, GO:0046686, GO:0048260, GO:0050690, GO:0050776, GO:0055072, GO:0060333, GO:0071281, GO:0071283, GO:1900121, GO:1900122, GO:1904434, GO:…	GO:0000139, GO:0005576, GO:0005615, GO:0005788, GO:0005794, GO:0005829, GO:0005886, GO:0005925, GO:0009897, GO:0009986, GO:0012507, GO:0016020, GO:0030670, GO:0031901, GO:0031905, GO:0035580, GO:0042612, GO:0055038, GO:0070062, GO:1904724, GO:1990712	GO:0001948, GO:0005515, GO:0042802
2X4T	A	CRYSTAL STRUCTURE OF MHC CLASS I HLA-A2.1 BOUND TO A PEIODATE-CLEAVABLE PEPTIDE	Homo sapiens	9606				Hominidae	275	2.3	IMMUNE SYSTEM	P01892	PF00129 [1-179], PF07654 [194-266]	MHC_I, C1-set	Class I Histocompatibility antigen, domains alpha 1 and 2, Immunoglobulin C1-set domain
2X4T	B	CRYSTAL STRUCTURE OF MHC CLASS I HLA-A2.1 BOUND TO A PEIODATE-CLEAVABLE PEPTIDE	Homo sapiens	9606				Hominidae	100	2.3	IMMUNE SYSTEM	P61769	PF07654 [7-87]	C1-set	Immunoglobulin C1-set domain	GO:0001895, GO:0001916, GO:0002237, GO:0002376, GO:0002474, GO:0002479, GO:0002480, GO:0002481, GO:0002726, GO:0006826, GO:0006955, GO:0010977, GO:0019885, GO:0032092, GO:0033077, GO:0033216, GO:0042026, GO:0042493, GO:0043312, GO:0044267, GO:0045087, GO:0045646, GO:0046686, GO:0048260, GO:0050690, GO:0050776, GO:0055072, GO:0060333, GO:0071281, GO:0071283, GO:1900121, GO:1900122, GO:1904434, GO:…	GO:0000139, GO:0005576, GO:0005615, GO:0005788, GO:0005794, GO:0005829, GO:0005886, GO:0005925, GO:0009897, GO:0009986, GO:0012507, GO:0016020, GO:0030670, GO:0031901, GO:0031905, GO:0035580, GO:0042612, GO:0055038, GO:0070062, GO:1904724, GO:1990712	GO:0001948, GO:0005515, GO:0042802
2X4T	D	CRYSTAL STRUCTURE OF MHC CLASS I HLA-A2.1 BOUND TO A PEIODATE-CLEAVABLE PEPTIDE	Homo sapiens	9606				Hominidae	275	2.3	IMMUNE SYSTEM	P01892
2X4T	E	CRYSTAL STRUCTURE OF MHC CLASS I HLA-A2.1 BOUND TO A PEIODATE-CLEAVABLE PEPTIDE	Homo sapiens	9606				Hominidae	100	2.3	IMMUNE SYSTEM	P61769				GO:0001895, GO:0001916, GO:0002237, GO:0002376, GO:0002474, GO:0002479, GO:0002480, GO:0002481, GO:0002726, GO:0006826, GO:0006955, GO:0010977, GO:0019885, GO:0032092, GO:0033077, GO:0033216, GO:0042026, GO:0042493, GO:0043312, GO:0044267, GO:0045087, GO:0045646, GO:0046686, GO:0048260, GO:0050690, GO:0050776, GO:0055072, GO:0060333, GO:0071281, GO:0071283, GO:1900121, GO:1900122, GO:1904434, GO:…	GO:0000139, GO:0005576, GO:0005615, GO:0005788, GO:0005794, GO:0005829, GO:0005886, GO:0005925, GO:0009897, GO:0009986, GO:0012507, GO:0016020, GO:0030670, GO:0031901, GO:0031905, GO:0035580, GO:0042612, GO:0055038, GO:0070062, GO:1904724, GO:1990712	GO:0001948, GO:0005515, GO:0042802
2X4U	A	CRYSTAL STRUCTURE OF MHC CLASS I HLA-A2.1 BOUND TO HIV-1 PEPTIDE RT468-476	Homo sapiens	9606				Hominidae	275	2.1	IMMUNE SYSTEM	P01892	PF00129 [1-179], PF07654 [194-266]	MHC_I, C1-set	Class I Histocompatibility antigen, domains alpha 1 and 2, Immunoglobulin C1-set domain
2X4U	B	CRYSTAL STRUCTURE OF MHC CLASS I HLA-A2.1 BOUND TO HIV-1 PEPTIDE RT468-476	Homo sapiens	9606				Hominidae	100	2.1	IMMUNE SYSTEM	P61769	PF07654 [7-87]	C1-set	Immunoglobulin C1-set domain	GO:0001895, GO:0001916, GO:0002237, GO:0002376, GO:0002474, GO:0002479, GO:0002480, GO:0002481, GO:0002726, GO:0006826, GO:0006955, GO:0010977, GO:0019885, GO:0032092, GO:0033077, GO:0033216, GO:0042026, GO:0042493, GO:0043312, GO:0044267, GO:0045087, GO:0045646, GO:0046686, GO:0048260, GO:0050690, GO:0050776, GO:0055072, GO:0060333, GO:0071281, GO:0071283, GO:1900121, GO:1900122, GO:1904434, GO:…	GO:0000139, GO:0005576, GO:0005615, GO:0005788, GO:0005794, GO:0005829, GO:0005886, GO:0005925, GO:0009897, GO:0009986, GO:0012507, GO:0016020, GO:0030670, GO:0031901, GO:0031905, GO:0035580, GO:0042612, GO:0055038, GO:0070062, GO:1904724, GO:1990712	GO:0001948, GO:0005515, GO:0042802
2X4U	D	CRYSTAL STRUCTURE OF MHC CLASS I HLA-A2.1 BOUND TO HIV-1 PEPTIDE RT468-476	Homo sapiens	9606				Hominidae	275	2.1	IMMUNE SYSTEM	P01892
2X4U	E	CRYSTAL STRUCTURE OF MHC CLASS I HLA-A2.1 BOUND TO HIV-1 PEPTIDE RT468-476	Homo sapiens	9606				Hominidae	100	2.1	IMMUNE SYSTEM	P61769				GO:0001895, GO:0001916, GO:0002237, GO:0002376, GO:0002474, GO:0002479, GO:0002480, GO:0002481, GO:0002726, GO:0006826, GO:0006955, GO:0010977, GO:0019885, GO:0032092, GO:0033077, GO:0033216, GO:0042026, GO:0042493, GO:0043312, GO:0044267, GO:0045087, GO:0045646, GO:0046686, GO:0048260, GO:0050690, GO:0050776, GO:0055072, GO:0060333, GO:0071281, GO:0071283, GO:1900121, GO:1900122, GO:1904434, GO:…	GO:0000139, GO:0005576, GO:0005615, GO:0005788, GO:0005794, GO:0005829, GO:0005886, GO:0005925, GO:0009897, GO:0009986, GO:0012507, GO:0016020, GO:0030670, GO:0031901, GO:0031905, GO:0035580, GO:0042612, GO:0055038, GO:0070062, GO:1904724, GO:1990712	GO:0001948, GO:0005515, GO:0042802
2X70	A	CRYSTAL STRUCTURE OF MHC CLASS I HLA-A2.1 BOUND TO A PHOTOCLEAVABLE PEPTIDE	Homo sapiens	9606				Hominidae	275	2	IMMUNE SYSTEM	P01892	PF00129 [1-179], PF07654 [194-266]	MHC_I, C1-set	Class I Histocompatibility antigen, domains alpha 1 and 2, Immunoglobulin C1-set domain
2X70	B	CRYSTAL STRUCTURE OF MHC CLASS I HLA-A2.1 BOUND TO A PHOTOCLEAVABLE PEPTIDE	Homo sapiens	9606				Hominidae	100	2	IMMUNE SYSTEM	P61769	PF07654 [7-87]	C1-set	Immunoglobulin C1-set domain	GO:0001895, GO:0001916, GO:0002237, GO:0002376, GO:0002474, GO:0002479, GO:0002480, GO:0002481, GO:0002726, GO:0006826, GO:0006955, GO:0010977, GO:0019885, GO:0032092, GO:0033077, GO:0033216, GO:0042026, GO:0042493, GO:0043312, GO:0044267, GO:0045087, GO:0045646, GO:0046686, GO:0048260, GO:0050690, GO:0050776, GO:0055072, GO:0060333, GO:0071281, GO:0071283, GO:1900121, GO:1900122, GO:1904434, GO:…	GO:0000139, GO:0005576, GO:0005615, GO:0005788, GO:0005794, GO:0005829, GO:0005886, GO:0005925, GO:0009897, GO:0009986, GO:0012507, GO:0016020, GO:0030670, GO:0031901, GO:0031905, GO:0035580, GO:0042612, GO:0055038, GO:0070062, GO:1904724, GO:1990712	GO:0001948, GO:0005515, GO:0042802
2X70	D	CRYSTAL STRUCTURE OF MHC CLASS I HLA-A2.1 BOUND TO A PHOTOCLEAVABLE PEPTIDE	Homo sapiens	9606				Hominidae	275	2	IMMUNE SYSTEM	P01892
2X70	E	CRYSTAL STRUCTURE OF MHC CLASS I HLA-A2.1 BOUND TO A PHOTOCLEAVABLE PEPTIDE	Homo sapiens	9606				Hominidae	100	2	IMMUNE SYSTEM	P61769				GO:0001895, GO:0001916, GO:0002237, GO:0002376, GO:0002474, GO:0002479, GO:0002480, GO:0002481, GO:0002726, GO:0006826, GO:0006955, GO:0010977, GO:0019885, GO:0032092, GO:0033077, GO:0033216, GO:0042026, GO:0042493, GO:0043312, GO:0044267, GO:0045087, GO:0045646, GO:0046686, GO:0048260, GO:0050690, GO:0050776, GO:0055072, GO:0060333, GO:0071281, GO:0071283, GO:1900121, GO:1900122, GO:1904434, GO:…	GO:0000139, GO:0005576, GO:0005615, GO:0005788, GO:0005794, GO:0005829, GO:0005886, GO:0005925, GO:0009897, GO:0009986, GO:0012507, GO:0016020, GO:0030670, GO:0031901, GO:0031905, GO:0035580, GO:0042612, GO:0055038, GO:0070062, GO:1904724, GO:1990712	GO:0001948, GO:0005515, GO:0042802
2X83	B	EVOLUTIONARY BASIS OF HIV RESTRICTION BY THE ANTIRETROVIRAL TRIMCYP	Macaca	9539				Cercopithecidae	163	1.7	VIRAL PROTEIN	B0ZE32	PF00160 [8-162]	Pro_isomerase	Cyclophilin type peptidyl-prolyl cis-trans isomerase/CLD	GO:0000413, GO:0006457		GO:0003755
2X83	A	EVOLUTIONARY BASIS OF HIV RESTRICTION BY THE ANTIRETROVIRAL TRIMCYP	Human immunodeficiency virus 1	11676	6	●	ssRNA-RT	Retroviridae	146	1.7	VIRAL PROTEIN		PF00607 [417-546]	Gag_p24	gag gene protein p24 (core nucleocapsid protein)	GO:0016032
2X83	D	EVOLUTIONARY BASIS OF HIV RESTRICTION BY THE ANTIRETROVIRAL TRIMCYP	Macaca	9539				Cercopithecidae	163	1.7	VIRAL PROTEIN	B0ZE32				GO:0000413, GO:0006457		GO:0003755
2X83	C	EVOLUTIONARY BASIS OF HIV RESTRICTION BY THE ANTIRETROVIRAL TRIMCYP	Human immunodeficiency virus 1	11676	6	●	ssRNA-RT	Retroviridae	146	1.7	VIRAL PROTEIN					GO:0016032
2XN9	E	CRYSTAL STRUCTURE OF THE TERNARY COMPLEX BETWEEN HUMAN T CELL RECEPTOR, STAPHYLOCOCCAL ENTEROTOXIN H AND HUMAN MAJOR HISTOCOMPATIBILITY COMPLEX CLASS II	Homo sapiens	9606				Hominidae	190	2.3	IMMUNE SYSTEM	P04229	PF00969 [14-86], PF07654 [99-179]	MHC_II_beta, C1-set	Class II histocompatibility antigen, beta domain, Immunoglobulin C1-set domain	GO:0006955, GO:0019882	GO:0016020, GO:0042613
2XN9	D	CRYSTAL STRUCTURE OF THE TERNARY COMPLEX BETWEEN HUMAN T CELL RECEPTOR, STAPHYLOCOCCAL ENTEROTOXIN H AND HUMAN MAJOR HISTOCOMPATIBILITY COMPLEX CLASS II	Homo sapiens	9606				Hominidae	182	2.3	IMMUNE SYSTEM	P01903	PF00993 [4-81], PF07654 [89-170]	MHC_II_alpha, C1-set	Class II histocompatibility antigen, alpha domain, Immunoglobulin C1-set domain	GO:0006955, GO:0019882	GO:0016020, GO:0042613
2XN9	C	CRYSTAL STRUCTURE OF THE TERNARY COMPLEX BETWEEN HUMAN T CELL RECEPTOR, STAPHYLOCOCCAL ENTEROTOXIN H AND HUMAN MAJOR HISTOCOMPATIBILITY COMPLEX CLASS II	Staphylococcus aureus	1280				Staphylococcaceae	217	2.3	IMMUNE SYSTEM	P0A0M0	PF01123 [27-98], PF02876 [110-211]	Stap_Strp_toxin, Stap_Strp_tox_C	Staphylococcal/Streptococcal toxin, OB-fold domain, Staphylococcal/Streptococcal toxin, beta-grasp domain	GO:0009405	GO:0005576	GO:0046872
2XN9	A	CRYSTAL STRUCTURE OF THE TERNARY COMPLEX BETWEEN HUMAN T CELL RECEPTOR, STAPHYLOCOCCAL ENTEROTOXIN H AND HUMAN MAJOR HISTOCOMPATIBILITY COMPLEX CLASS II	Homo sapiens	9606				Hominidae	204	2.3	IMMUNE SYSTEM	P01848	PF07686 [6-108], PF09291 [117-189]	V-set, DUF1968	Immunoglobulin V-set domain, Domain of unknown function (DUF1968)
2XN9	B	CRYSTAL STRUCTURE OF THE TERNARY COMPLEX BETWEEN HUMAN T CELL RECEPTOR, STAPHYLOCOCCAL ENTEROTOXIN H AND HUMAN MAJOR HISTOCOMPATIBILITY COMPLEX CLASS II	Homo sapiens	9606				Hominidae	244	2.3	IMMUNE SYSTEM	P01850	PF07686 [8-114], PF07654 [125-216]	V-set, C1-set	Immunoglobulin V-set domain, Immunoglobulin C1-set domain
2XPX	A	Crystal structure of BHRF1:Bak BH3 complex	Human gammaherpesvirus 4	10376	1	●	dsDNA	Herpesviridae	173	2.05	APOPTOSIS	P03182	PF00452 [56-150]	Bcl-2	Apoptosis regulator proteins, Bcl-2 family	GO:0042981
2XQY	A	CRYSTAL STRUCTURE OF PSEUDORABIES CORE FRAGMENT OF GLYCOPROTEIN H IN COMPLEX WITH FAB D6.3	Suid alphaherpesvirus 1	10345	1	●	dsDNA	Herpesviridae	572	2.05	IMMUNE SYSTEM/VIRAL PROTEIN	P27416	PF02489 [392-451], PF17488 [497-633]	Herpes_glycop_H, Herpes_glycoH_C	Herpesvirus glycoprotein H main domain, Herpesvirus glycoprotein H C-terminal domain
2XQY	G	CRYSTAL STRUCTURE OF PSEUDORABIES CORE FRAGMENT OF GLYCOPROTEIN H IN COMPLEX WITH FAB D6.3	Mus musculus	10090				Muridae	261	2.05	IMMUNE SYSTEM/VIRAL PROTEIN		PF07686 [5-111], PF07654 [121-201]	V-set, C1-set	Immunoglobulin V-set domain, Immunoglobulin C1-set domain
2XQY	K	CRYSTAL STRUCTURE OF PSEUDORABIES CORE FRAGMENT OF GLYCOPROTEIN H IN COMPLEX WITH FAB D6.3	Mus musculus	10090				Muridae	220	2.05	IMMUNE SYSTEM/VIRAL PROTEIN		PF07686 [6-106], PF07654 [115-200]	V-set, C1-set	Immunoglobulin V-set domain, Immunoglobulin C1-set domain
2XQY	E	CRYSTAL STRUCTURE OF PSEUDORABIES CORE FRAGMENT OF GLYCOPROTEIN H IN COMPLEX WITH FAB D6.3	Suid alphaherpesvirus 1	10345	1	●	dsDNA	Herpesviridae	572	2.05	IMMUNE SYSTEM/VIRAL PROTEIN	P27416
2XQY	J	CRYSTAL STRUCTURE OF PSEUDORABIES CORE FRAGMENT OF GLYCOPROTEIN H IN COMPLEX WITH FAB D6.3	Mus musculus	10090				Muridae	261	2.05	IMMUNE SYSTEM/VIRAL PROTEIN
2XQY	L	CRYSTAL STRUCTURE OF PSEUDORABIES CORE FRAGMENT OF GLYCOPROTEIN H IN COMPLEX WITH FAB D6.3	Mus musculus	10090				Muridae	220	2.05	IMMUNE SYSTEM/VIRAL PROTEIN
2XS1	A	CRYSTAL STRUCTURE OF ALIX IN COMPLEX WITH THE SIVMAC239 PYKEVTEDL LATE DOMAIN	Homo sapiens	9606				Hominidae	704	2.3	PROTEIN TRANSPORT/VIRAL PROTEIN	Q8WUM4	PF03097 [4-378], PF13949 [413-698]	BRO1, ALIX_LYPXL_bnd	BRO1-like domain, ALIX V-shaped domain binding to HIV
2XS8	A	CRYSTAL STRUCTURE OF ALIX IN COMPLEX WITH THE SIVAGMTAN-1 AYDPARKLL LATE DOMAIN	Homo sapiens	9606				Hominidae	704	2.5	PROTEIN TRANSPORT/VIRAL PROTEIN	Q8WUM4	PF03097 [4-378], PF13949 [413-698]	BRO1, ALIX_LYPXL_bnd	BRO1-like domain, ALIX V-shaped domain binding to HIV
2XT1	A	CRYSTAL STRUCTURE OF THE HIV-1 CAPSID PROTEIN C-TERMINAL DOMAIN (146-231) IN COMPLEX WITH A CAMELID VHH.	Human immunodeficiency virus 1	11676	6	●	ssRNA-RT	Retroviridae	86	1.32	VIRAL PROTEIN/IMMUNE SYSTEM	Q71B32	PF00607 [147-231]	Gag_p24	gag gene protein p24 (core nucleocapsid protein)	GO:0016032
2XT1	B	CRYSTAL STRUCTURE OF THE HIV-1 CAPSID PROTEIN C-TERMINAL DOMAIN (146-231) IN COMPLEX WITH A CAMELID VHH.	Vicugna pacos	30538				Camelidae	121	1.32	VIRAL PROTEIN/IMMUNE SYSTEM		PF07686 [12-111]	V-set	Immunoglobulin V-set domain
2XV6	A	CRYSTAL STRUCTURE OF THE HIV-1 CAPSID PROTEIN C-TERMINAL DOMAIN (146-220) IN COMPLEX WITH A CAMELID VHH.	Human immunodeficiency virus 1	11676	6	●	ssRNA-RT	Retroviridae	75	1.89	VIRAL PROTEIN/IMMUNE SYSTEM	P12497	PF00607 [147-220]	Gag_p24	gag gene protein p24 (core nucleocapsid protein)	GO:0016032
2XV6	B	CRYSTAL STRUCTURE OF THE HIV-1 CAPSID PROTEIN C-TERMINAL DOMAIN (146-220) IN COMPLEX WITH A CAMELID VHH.	Vicugna pacos	30538				Camelidae	121	1.89	VIRAL PROTEIN/IMMUNE SYSTEM		PF07686 [12-111]	V-set	Immunoglobulin V-set domain
2XV6	D	CRYSTAL STRUCTURE OF THE HIV-1 CAPSID PROTEIN C-TERMINAL DOMAIN (146-220) IN COMPLEX WITH A CAMELID VHH.	Vicugna pacos	30538				Camelidae	121	1.89	VIRAL PROTEIN/IMMUNE SYSTEM
2XV6	C	CRYSTAL STRUCTURE OF THE HIV-1 CAPSID PROTEIN C-TERMINAL DOMAIN (146-220) IN COMPLEX WITH A CAMELID VHH.	Human immunodeficiency virus 1	11676	6	●	ssRNA-RT	Retroviridae	75	1.89	VIRAL PROTEIN/IMMUNE SYSTEM	P12497				GO:0016032
2XXM	A	CRYSTAL STRUCTURE OF THE HIV-1 CAPSID PROTEIN C-TERMINAL DOMAIN IN COMPLEX WITH A CAMELID VHH AND THE CAI PEPTIDE.	Human immunodeficiency virus	12721	6	●	ssRNA-RT	Retroviridae	75	1.65	IMMUNE SYSTEM/PEPTIDE	P12497	PF00607 [147-218]	Gag_p24	gag gene protein p24 (core nucleocapsid protein)	GO:0016032
2XXM	B	CRYSTAL STRUCTURE OF THE HIV-1 CAPSID PROTEIN C-TERMINAL DOMAIN IN COMPLEX WITH A CAMELID VHH AND THE CAI PEPTIDE.	Vicugna pacos	30538				Camelidae	121	1.65	IMMUNE SYSTEM/PEPTIDE		PF07686 [12-111]	V-set	Immunoglobulin V-set domain
2XXN	A	Structure of the vIRF4-HAUSP TRAF domain complex	Homo sapiens	9606				Hominidae	143	1.6	HYDROLASE	Q93009	PF00917 [76-195]	MATH	MATH domain
2Y6S	D	Structure of an Ebolavirus-protective antibody in complex with its mucin-domain linear epitope	Mus musculus	10090				Muridae	213	2.8	IMMUNE SYSTEM/VIRAL PROTEIN		PF07686 [5-111], PF07654 [121-201]	V-set, C1-set	Immunoglobulin V-set domain, Immunoglobulin C1-set domain
2Y6S	C	Structure of an Ebolavirus-protective antibody in complex with its mucin-domain linear epitope	Mus musculus	10090				Muridae	217	2.8	IMMUNE SYSTEM/VIRAL PROTEIN		PF07686 [6-110], PF07654 [119-204]	V-set, C1-set	Immunoglobulin V-set domain, Immunoglobulin C1-set domain
2Y6S	H	Structure of an Ebolavirus-protective antibody in complex with its mucin-domain linear epitope	Mus musculus	10090				Muridae	213	2.8	IMMUNE SYSTEM/VIRAL PROTEIN
2Y6S	L	Structure of an Ebolavirus-protective antibody in complex with its mucin-domain linear epitope	Mus musculus	10090				Muridae	217	2.8	IMMUNE SYSTEM/VIRAL PROTEIN
2Y7C	A	Atomic model of the Ocr-bound methylase complex from the Type I restriction-modification enzyme EcoKI (M2S1). Based on fitting into EM map 1534.	Escherichia coli	562				Enterobacteriaceae	464	18	TRANSFERASE	P05719	PF01420 [7-190], PF01420 [348-403]	Methylase_S, Methylase_S	Type I restriction modification DNA specificity domain, Type I restriction modification DNA specificity domain	GO:0006304, GO:0009307		GO:0003677
2Y7C	D	Atomic model of the Ocr-bound methylase complex from the Type I restriction-modification enzyme EcoKI (M2S1). Based on fitting into EM map 1534.	Escherichia virus T7	1985738	1	●	dsDNA	Podoviridae	116	18	TRANSFERASE	P03775	PF08684 [1-98]	ocr	DNA mimic ocr	GO:0016032, GO:0099018
2Y7C	B	Atomic model of the Ocr-bound methylase complex from the Type I restriction-modification enzyme EcoKI (M2S1). Based on fitting into EM map 1534.	Escherichia coli	562				Enterobacteriaceae	529	18	TRANSFERASE	P08957	PF12161 [6-93], PF02384 [123-449]	HsdM_N, N6_Mtase	HsdM N-terminal domain, N-6 DNA Methylase	GO:0006306, GO:0009307, GO:0032259, GO:0032775	GO:0005829	GO:0003676, GO:0003677, GO:0008168, GO:0008170, GO:0009007, GO:0016740
2Y7C	C	Atomic model of the Ocr-bound methylase complex from the Type I restriction-modification enzyme EcoKI (M2S1). Based on fitting into EM map 1534.	Escherichia coli	562				Enterobacteriaceae	529	18	TRANSFERASE	P08957				GO:0006306, GO:0009307, GO:0032259, GO:0032775	GO:0005829	GO:0003676, GO:0003677, GO:0008168, GO:0008170, GO:0009007, GO:0016740
2Y7C	E	Atomic model of the Ocr-bound methylase complex from the Type I restriction-modification enzyme EcoKI (M2S1). Based on fitting into EM map 1534.	Escherichia virus T7	1985738	1	●	dsDNA	Podoviridae	116	18	TRANSFERASE	P03775				GO:0016032, GO:0099018
2YKA	A	RRM domain of mRNA export adaptor REF2-I bound to HVS ORF57 peptide	Mus musculus	10090				Muridae	124		RNA BINDING PROTEIN/TRANSCRIPTION	Q9JJW6	PF00076 [77-145]	RRM_1	RNA recognition motif. (a.k.a. RRM, RBD, or RNP domain)			GO:0003676
2YPK	A	Structural features underlying T-cell receptor sensitivity to concealed MHC class I micropolymorphisms	Homo sapiens	9606				Hominidae	274	1.95	IMMUNE SYSTEM	P18465	PF00129 [1-179], PF07654 [195-266]	MHC_I, C1-set	Class I Histocompatibility antigen, domains alpha 1 and 2, Immunoglobulin C1-set domain
2YPK	B	Structural features underlying T-cell receptor sensitivity to concealed MHC class I micropolymorphisms	Homo sapiens	9606				Hominidae	99	1.95	IMMUNE SYSTEM	P61769	PF07654 [7-87]	C1-set	Immunoglobulin C1-set domain	GO:0001895, GO:0001916, GO:0002237, GO:0002376, GO:0002474, GO:0002479, GO:0002480, GO:0002481, GO:0002726, GO:0006826, GO:0006955, GO:0010977, GO:0019885, GO:0032092, GO:0033077, GO:0033216, GO:0042026, GO:0042493, GO:0043312, GO:0044267, GO:0045087, GO:0045646, GO:0046686, GO:0048260, GO:0050690, GO:0050776, GO:0055072, GO:0060333, GO:0071281, GO:0071283, GO:1900121, GO:1900122, GO:1904434, GO:…	GO:0000139, GO:0005576, GO:0005615, GO:0005788, GO:0005794, GO:0005829, GO:0005886, GO:0005925, GO:0009897, GO:0009986, GO:0012507, GO:0016020, GO:0030670, GO:0031901, GO:0031905, GO:0035580, GO:0042612, GO:0055038, GO:0070062, GO:1904724, GO:1990712	GO:0001948, GO:0005515, GO:0042802
2YPL	A	Structural features underlying T-cell receptor sensitivity to concealed MHC class I micropolymorphisms	Homo sapiens	9606				Hominidae	274	2.4	IMMUNE SYSTEM/VIRAL PROTEIN	P18465	PF00129 [1-179], PF07654 [195-266]	MHC_I, C1-set	Class I Histocompatibility antigen, domains alpha 1 and 2, Immunoglobulin C1-set domain
2YPL	B	Structural features underlying T-cell receptor sensitivity to concealed MHC class I micropolymorphisms	Homo sapiens	9606				Hominidae	99	2.4	IMMUNE SYSTEM/VIRAL PROTEIN	P61769	PF07654 [7-87]	C1-set	Immunoglobulin C1-set domain	GO:0001895, GO:0001916, GO:0002237, GO:0002376, GO:0002474, GO:0002479, GO:0002480, GO:0002481, GO:0002726, GO:0006826, GO:0006955, GO:0010977, GO:0019885, GO:0032092, GO:0033077, GO:0033216, GO:0042026, GO:0042493, GO:0043312, GO:0044267, GO:0045087, GO:0045646, GO:0046686, GO:0048260, GO:0050690, GO:0050776, GO:0055072, GO:0060333, GO:0071281, GO:0071283, GO:1900121, GO:1900122, GO:1904434, GO:…	GO:0000139, GO:0005576, GO:0005615, GO:0005788, GO:0005794, GO:0005829, GO:0005886, GO:0005925, GO:0009897, GO:0009986, GO:0012507, GO:0016020, GO:0030670, GO:0031901, GO:0031905, GO:0035580, GO:0042612, GO:0055038, GO:0070062, GO:1904724, GO:1990712	GO:0001948, GO:0005515, GO:0042802
2YPL	D	Structural features underlying T-cell receptor sensitivity to concealed MHC class I micropolymorphisms	Homo sapiens	9606				Hominidae	199	2.4	IMMUNE SYSTEM/VIRAL PROTEIN		PF07686 [10-108], PF09291 [117-189]	V-set, DUF1968	Immunoglobulin V-set domain, Domain of unknown function (DUF1968)
2YPL	E	Structural features underlying T-cell receptor sensitivity to concealed MHC class I micropolymorphisms	Homo sapiens	9606				Hominidae	238	2.4	IMMUNE SYSTEM/VIRAL PROTEIN		PF07686 [6-110], PF07654 [121-212]	V-set, C1-set	Immunoglobulin V-set domain, Immunoglobulin C1-set domain
3AA0	B	Crystal structure of Actin Capping Protein in complex with the Cp-binding motif derived from CARMIL	Gallus gallus	9031				Phasianidae	244	1.7	PROTEIN BINDING	P14315	PF01115 [6-240]	F_actin_cap_B	F-actin capping protein, beta subunit	GO:0030036, GO:0051016	GO:0005737, GO:0008290	GO:0003779
3AA0	A	Crystal structure of Actin Capping Protein in complex with the Cp-binding motif derived from CARMIL	Gallus gallus	9031				Phasianidae	286	1.7	PROTEIN BINDING	P13127	PF01267 [17-276]	F-actin_cap_A	F-actin capping protein alpha subunit	GO:0051016, GO:0051693	GO:0005737, GO:0005829, GO:0005886, GO:0008290, GO:0030018, GO:0071203	GO:0003779
3ALZ	A	Crystal structure of the measles virus hemagglutinin bound to its cellular receptor SLAM (Form I)	Measles morbillivirus	11234	5	●	ssRNA-	Paramyxoviridae	481	4.51	viral protein/membrane protein	P08362	PF00423 [188-606]	HN	Haemagglutinin-neuraminidase	GO:0019058	GO:0019031	GO:0046789
3ALZ	B	Crystal structure of the measles virus hemagglutinin bound to its cellular receptor SLAM (Form I)	Saguinus oedipus	9490				Cebidae	149	4.51	viral protein/membrane protein	Q9GJT3	PF06214 [32-125]	SLAM	Signaling lymphocytic activation molecule (SLAM) protein	GO:0046649	GO:0009986, GO:0016021	GO:0004872
3AV9	A	Crystal structures of novel allosteric peptide inhibitors of HIV integrase in the LEDGF binding site	Human immunodeficiency virus 1	11676	6	●	ssRNA-RT	Retroviridae	183	1.7	RECOMBINATION/INHIBITOR	P12497	PF00665 [59-160]	rve	Integrase core domain	GO:0015074		GO:0003676
3AV9	B	Crystal structures of novel allosteric peptide inhibitors of HIV integrase in the LEDGF binding site	Human immunodeficiency virus 1	11676	6	●	ssRNA-RT	Retroviridae	183	1.7	RECOMBINATION/INHIBITOR	P12497				GO:0015074		GO:0003676
3AVA	A	Crystal structures of novel allosteric peptide inhibitors of HIV integrase in the LEDGF binding site	Human immunodeficiency virus 1	11676	6	●	ssRNA-RT	Retroviridae	183	1.7	RECOMBINATION/INHIBITOR	P12497	PF00665 [59-160]	rve	Integrase core domain	GO:0015074		GO:0003676
3AVA	B	Crystal structures of novel allosteric peptide inhibitors of HIV integrase in the LEDGF binding site	Human immunodeficiency virus 1	11676	6	●	ssRNA-RT	Retroviridae	183	1.7	RECOMBINATION/INHIBITOR	P12497				GO:0015074		GO:0003676
3AVB	A	Crystal structures of novel allosteric peptide inhibitors of HIV integrase in the LEDGF binding site	Human immunodeficiency virus 1	11676	6	●	ssRNA-RT	Retroviridae	183	1.85	RECOMBINATION/INHIBITOR	P12497	PF00665 [59-160]	rve	Integrase core domain	GO:0015074		GO:0003676
3AVB	B	Crystal structures of novel allosteric peptide inhibitors of HIV integrase in the LEDGF binding site	Human immunodeficiency virus 1	11676	6	●	ssRNA-RT	Retroviridae	183	1.85	RECOMBINATION/INHIBITOR	P12497				GO:0015074		GO:0003676
3AVC	A	Crystal structures of novel allosteric peptide inhibitors of HIV integrase in the LEDGF binding site	Human immunodeficiency virus 1	11676	6	●	ssRNA-RT	Retroviridae	183	1.77	RECOMBINATION/INHIBITOR	P12497	PF00665 [59-160]	rve	Integrase core domain	GO:0015074		GO:0003676
3AVC	B	Crystal structures of novel allosteric peptide inhibitors of HIV integrase in the LEDGF binding site	Human immunodeficiency virus 1	11676	6	●	ssRNA-RT	Retroviridae	183	1.77	RECOMBINATION/INHIBITOR	P12497				GO:0015074		GO:0003676
3AVF	A	Crystal structures of novel allosteric peptide inhibitors of HIV integrase in the LEDGF binding site	Human immunodeficiency virus 1	11676	6	●	ssRNA-RT	Retroviridae	180	1.7	RECOMBINATION/INHIBITOR	P12497	PF00665 [59-160]	rve	Integrase core domain	GO:0015074		GO:0003676
3AVF	B	Crystal structures of novel allosteric peptide inhibitors of HIV integrase in the LEDGF binding site	Human immunodeficiency virus 1	11676	6	●	ssRNA-RT	Retroviridae	180	1.7	RECOMBINATION/INHIBITOR	P12497				GO:0015074		GO:0003676
3AVG	A	Crystal structures of novel allosteric peptide inhibitors of HIV integrase in the LEDGF binding site	Human immunodeficiency virus 1	11676	6	●	ssRNA-RT	Retroviridae	183	1.7	RECOMBINATION/INHIBITOR	P12497	PF00665 [59-160]	rve	Integrase core domain	GO:0015074		GO:0003676
3AVG	B	Crystal structures of novel allosteric peptide inhibitors of HIV integrase in the LEDGF binding site	Human immunodeficiency virus 1	11676	6	●	ssRNA-RT	Retroviridae	183	1.7	RECOMBINATION/INHIBITOR	P12497				GO:0015074		GO:0003676
3AVH	A	Crystal structures of novel allosteric peptide inhibitors of HIV integrase in the LEDGF binding site	Human immunodeficiency virus 1	11676	6	●	ssRNA-RT	Retroviridae	183	1.88	RECOMBINATION/INHIBITOR	P12497	PF00665 [59-160]	rve	Integrase core domain	GO:0015074		GO:0003676
3AVH	B	Crystal structures of novel allosteric peptide inhibitors of HIV integrase in the LEDGF binding site	Human immunodeficiency virus 1	11676	6	●	ssRNA-RT	Retroviridae	183	1.88	RECOMBINATION/INHIBITOR	P12497				GO:0015074		GO:0003676
3AVI	A	Crystal structures of novel allosteric peptide inhibitors of HIV integrase in the LEDGF binding site	Human immunodeficiency virus 1	11676	6	●	ssRNA-RT	Retroviridae	183	1.7	RECOMBINATION/INHIBITOR	P03366	PF00665 [59-160]	rve	Integrase core domain	GO:0015074		GO:0003676
3AVI	B	Crystal structures of novel allosteric peptide inhibitors of HIV integrase in the LEDGF binding site	Human immunodeficiency virus 1	11676	6	●	ssRNA-RT	Retroviridae	183	1.7	RECOMBINATION/INHIBITOR	P03366				GO:0015074		GO:0003676
3AVJ	A	Crystal structures of novel allosteric peptide inhibitors of HIV integrase in the LEDGF binding site	Human immunodeficiency virus 1	11676	6	●	ssRNA-RT	Retroviridae	183	1.7	RECOMBINATION/INHIBITOR	P12497	PF00665 [59-160]	rve	Integrase core domain	GO:0015074		GO:0003676
3AVJ	B	Crystal structures of novel allosteric peptide inhibitors of HIV integrase in the LEDGF binding site	Human immunodeficiency virus 1	11676	6	●	ssRNA-RT	Retroviridae	183	1.7	RECOMBINATION/INHIBITOR	P12497				GO:0015074		GO:0003676
3AVK	A	Crystal structures of novel allosteric peptide inhibitors of HIV integrase in the LEDGF binding site	Human immunodeficiency virus 1	11676	6	●	ssRNA-RT	Retroviridae	183	1.75	RECOMBINATION/INHIBITOR	P12497	PF00665 [59-160]	rve	Integrase core domain	GO:0015074		GO:0003676
3AVK	B	Crystal structures of novel allosteric peptide inhibitors of HIV integrase in the LEDGF binding site	Human immunodeficiency virus 1	11676	6	●	ssRNA-RT	Retroviridae	183	1.75	RECOMBINATION/INHIBITOR	P12497				GO:0015074		GO:0003676
3AVL	A	Crystal structures of novel allosteric peptide inhibitors of HIV integrase in the LEDGF binding site	Human immunodeficiency virus 1	11676	6	●	ssRNA-RT	Retroviridae	183	1.88	RECOMBINATION/INHIBITOR	P12497	PF00665 [59-160]	rve	Integrase core domain	GO:0015074		GO:0003676
3AVL	B	Crystal structures of novel allosteric peptide inhibitors of HIV integrase in the LEDGF binding site	Human immunodeficiency virus 1	11676	6	●	ssRNA-RT	Retroviridae	183	1.88	RECOMBINATION/INHIBITOR	P12497				GO:0015074		GO:0003676
3AVM	A	Crystal structures of novel allosteric peptide inhibitors of HIV integrase in the LEDGF binding site	Human immunodeficiency virus 1	11676	6	●	ssRNA-RT	Retroviridae	183	1.88	RECOMBINATION/INHIBITOR	P12497	PF00665 [59-160]	rve	Integrase core domain	GO:0015074		GO:0003676
3AVM	B	Crystal structures of novel allosteric peptide inhibitors of HIV integrase in the LEDGF binding site	Human immunodeficiency virus 1	11676	6	●	ssRNA-RT	Retroviridae	183	1.88	RECOMBINATION/INHIBITOR	P12497				GO:0015074		GO:0003676
3AVN	A	Crystal structures of novel allosteric peptide inhibitors of HIV integrase in the LEDGF binding site	Human immunodeficiency virus 1	11676	6	●	ssRNA-RT	Retroviridae	183	2.1	RECOMBINATION/INHIBITOR	P12497	PF00665 [59-160]	rve	Integrase core domain	GO:0015074		GO:0003676
3AVN	B	Crystal structures of novel allosteric peptide inhibitors of HIV integrase in the LEDGF binding site	Human immunodeficiency virus 1	11676	6	●	ssRNA-RT	Retroviridae	183	2.1	RECOMBINATION/INHIBITOR	P12497				GO:0015074		GO:0003676
3BES	L	Structure of a Poxvirus ifngbp/ifng Complex	Homo sapiens	9606				Hominidae	139	2.2	IMMUNE SYSTEM	P01579	PF00714 [1-129]	IFN-gamma	Interferon gamma	GO:0000060, GO:0000122, GO:0001781, GO:0001934, GO:0002026, GO:0002250, GO:0002302, GO:0006355, GO:0006915, GO:0006925, GO:0006928, GO:0006955, GO:0006959, GO:0007050, GO:0007166, GO:0008284, GO:0008285, GO:0009615, GO:0010508, GO:0010628, GO:0010629, GO:0010634, GO:0010835, GO:0019882, GO:0030593, GO:0030857, GO:0030968, GO:0031334, GO:0031642, GO:0032224, GO:0032700, GO:0032735, GO:0032747, GO:…	GO:0005576, GO:0005615, GO:0005737, GO:0009897, GO:0043005, GO:0043204	GO:0005125, GO:0005133
3BES	R	Structure of a Poxvirus ifngbp/ifng Complex	Ectromelia virus	12643	1	●	dsDNA	Poxviridae	250	2.2	IMMUNE SYSTEM	Q66793	PF07140 [134-244]	IFNGR1	Interferon gamma receptor (IFNGR1)		GO:0016020	GO:0019955
3BGF	C	X-ray crystal structure of the SARS coronavirus spike receptor binding domain in complex with F26G19 Fab	Mus musculus	10090				Muridae	212	3	Viral Protein/Immune System	Q7TS98	PF07686 [6-106], PF07654 [115-200]	V-set, C1-set	Immunoglobulin V-set domain, Immunoglobulin C1-set domain
3BGF	B	X-ray crystal structure of the SARS coronavirus spike receptor binding domain in complex with F26G19 Fab	Mus musculus	10090				Muridae	220	3	Viral Protein/Immune System	Q8CGS2	PF07686 [6-111], PF07654 [121-203]	V-set, C1-set	Immunoglobulin V-set domain, Immunoglobulin C1-set domain
3BGF	A	X-ray crystal structure of the SARS coronavirus spike receptor binding domain in complex with F26G19 Fab	SARS-related coronavirus	694009	4	●	ssRNA+	Coronaviridae	193	3	Viral Protein/Immune System	P59594	PF09408 [323-502]	Spike_rec_bind	Spike receptor binding domain
3BGF	S	X-ray crystal structure of the SARS coronavirus spike receptor binding domain in complex with F26G19 Fab	SARS-related coronavirus	694009	4	●	ssRNA+	Coronaviridae	193	3	Viral Protein/Immune System	P59594
3BGF	L	X-ray crystal structure of the SARS coronavirus spike receptor binding domain in complex with F26G19 Fab	Mus musculus	10090				Muridae	212	3	Viral Protein/Immune System	Q7TS98
3BGF	H	X-ray crystal structure of the SARS coronavirus spike receptor binding domain in complex with F26G19 Fab	Mus musculus	10090				Muridae	220	3	Viral Protein/Immune System	Q8CGS2
3BL2	A	Crystal Structure of M11, the BCL-2 Homolog of Murine Gamma-herpesvirus 68, Complexed with Mouse Beclin1 (residues 106-124)	Murid gammaherpesvirus 4	33708	1	●	dsDNA	Herpesviridae	131	2.3	VIRAL PROTEIN/APOPTOSIS	P89884	PF15286 [8-133]	Bcl-2_3	Apoptosis regulator M11, B cell 2 leukaemia/lymphoma like	GO:0042981
3BL2	B	Crystal Structure of M11, the BCL-2 Homolog of Murine Gamma-herpesvirus 68, Complexed with Mouse Beclin1 (residues 106-124)	Murid gammaherpesvirus 4	33708	1	●	dsDNA	Herpesviridae	131	2.3	VIRAL PROTEIN/APOPTOSIS	P89884				GO:0042981
3BUY	A	MHC-I in complex with peptide	Mus musculus	10090				Muridae	275	2.6	IMMUNE SYSTEM	P01899	PF00129 [3-179], PF07654 [196-266]	MHC_I, C1-set	Class I Histocompatibility antigen, domains alpha 1 and 2, Immunoglobulin C1-set domain
3BUY	B	MHC-I in complex with peptide	Mus musculus	10090				Muridae	99	2.6	IMMUNE SYSTEM	P01887	PF07654 [7-86]	C1-set	Immunoglobulin C1-set domain	GO:0001895, GO:0001916, GO:0002237, GO:0002376, GO:0002474, GO:0002481, GO:0002726, GO:0006826, GO:0006955, GO:0006968, GO:0010977, GO:0019885, GO:0032092, GO:0033077, GO:0033216, GO:0042026, GO:0042493, GO:0045646, GO:0046686, GO:0048260, GO:0055072, GO:0071281, GO:0071283, GO:1900121, GO:1900122, GO:1904434, GO:1904437, GO:1904440	GO:0005576, GO:0005615, GO:0005794, GO:0005829, GO:0005886, GO:0005925, GO:0009897, GO:0016020, GO:0030670, GO:0042612, GO:0070062, GO:1990712	GO:0001948, GO:0005515, GO:0042802
3CL3	A	Crystal Structure of a vFLIP-IKKgamma complex: Insights into viral activation of the IKK signalosome	Human gammaherpesvirus 8	37296	1	●	dsDNA	Herpesviridae	183	3.2	viral protein/signaling protein	Q76RF1	PF01335 [94-169]	DED	Death effector domain	GO:0042981
3CL3	B	Crystal Structure of a vFLIP-IKKgamma complex: Insights into viral activation of the IKK signalosome	Human gammaherpesvirus 8	37296	1	●	dsDNA	Herpesviridae	183	3.2	viral protein/signaling protein	Q76RF1				GO:0042981
3CL3	D	Crystal Structure of a vFLIP-IKKgamma complex: Insights into viral activation of the IKK signalosome	Homo sapiens	9606				Hominidae	130	3.2	viral protein/signaling protein	Q9Y6K9
3CL3	E	Crystal Structure of a vFLIP-IKKgamma complex: Insights into viral activation of the IKK signalosome	Homo sapiens	9606				Hominidae	130	3.2	viral protein/signaling protein	Q9Y6K9
3CSY	I	Crystal structure of the trimeric prefusion Ebola virus glycoprotein in complex with a neutralizing antibody from a human survivor	Zaire ebolavirus	128952	5	●	ssRNA-	Filoviridae	334	3.4	IMMUNE SYSTEM/VIRAL PROTEIN	Q05320	PF01611 [31-310]	Filo_glycop	Filovirus glycoprotein
3CSY	A	Crystal structure of the trimeric prefusion Ebola virus glycoprotein in complex with a neutralizing antibody from a human survivor	Homo sapiens	9606				Hominidae	226	3.4	IMMUNE SYSTEM/VIRAL PROTEIN		PF07686 [12-100C], PF07654 [121-213]	V-set, C1-set	Immunoglobulin V-set domain, Immunoglobulin C1-set domain
3CSY	B	Crystal structure of the trimeric prefusion Ebola virus glycoprotein in complex with a neutralizing antibody from a human survivor	Homo sapiens	9606				Hominidae	217	3.4	IMMUNE SYSTEM/VIRAL PROTEIN		PF07686 [6-106], PF07654 [115-201]	V-set, C1-set	Immunoglobulin V-set domain, Immunoglobulin C1-set domain
3CSY	J	Crystal structure of the trimeric prefusion Ebola virus glycoprotein in complex with a neutralizing antibody from a human survivor	Zaire ebolavirus	128952	5	●	ssRNA-	Filoviridae	131	3.4	IMMUNE SYSTEM/VIRAL PROTEIN	Q05320
3CSY	K	Crystal structure of the trimeric prefusion Ebola virus glycoprotein in complex with a neutralizing antibody from a human survivor	Zaire ebolavirus	128952	5	●	ssRNA-	Filoviridae	334	3.4	IMMUNE SYSTEM/VIRAL PROTEIN	Q05320
3CSY	L	Crystal structure of the trimeric prefusion Ebola virus glycoprotein in complex with a neutralizing antibody from a human survivor	Zaire ebolavirus	128952	5	●	ssRNA-	Filoviridae	131	3.4	IMMUNE SYSTEM/VIRAL PROTEIN	Q05320
3CSY	M	Crystal structure of the trimeric prefusion Ebola virus glycoprotein in complex with a neutralizing antibody from a human survivor	Zaire ebolavirus	128952	5	●	ssRNA-	Filoviridae	334	3.4	IMMUNE SYSTEM/VIRAL PROTEIN	Q05320
3CSY	N	Crystal structure of the trimeric prefusion Ebola virus glycoprotein in complex with a neutralizing antibody from a human survivor	Zaire ebolavirus	128952	5	●	ssRNA-	Filoviridae	131	3.4	IMMUNE SYSTEM/VIRAL PROTEIN	Q05320
3CSY	O	Crystal structure of the trimeric prefusion Ebola virus glycoprotein in complex with a neutralizing antibody from a human survivor	Zaire ebolavirus	128952	5	●	ssRNA-	Filoviridae	334	3.4	IMMUNE SYSTEM/VIRAL PROTEIN	Q05320
3CSY	P	Crystal structure of the trimeric prefusion Ebola virus glycoprotein in complex with a neutralizing antibody from a human survivor	Zaire ebolavirus	128952	5	●	ssRNA-	Filoviridae	131	3.4	IMMUNE SYSTEM/VIRAL PROTEIN	Q05320
3CSY	C	Crystal structure of the trimeric prefusion Ebola virus glycoprotein in complex with a neutralizing antibody from a human survivor	Homo sapiens	9606				Hominidae	226	3.4	IMMUNE SYSTEM/VIRAL PROTEIN
3CSY	D	Crystal structure of the trimeric prefusion Ebola virus glycoprotein in complex with a neutralizing antibody from a human survivor	Homo sapiens	9606				Hominidae	217	3.4	IMMUNE SYSTEM/VIRAL PROTEIN
3CSY	E	Crystal structure of the trimeric prefusion Ebola virus glycoprotein in complex with a neutralizing antibody from a human survivor	Homo sapiens	9606				Hominidae	226	3.4	IMMUNE SYSTEM/VIRAL PROTEIN
3CSY	F	Crystal structure of the trimeric prefusion Ebola virus glycoprotein in complex with a neutralizing antibody from a human survivor	Homo sapiens	9606				Hominidae	217	3.4	IMMUNE SYSTEM/VIRAL PROTEIN
3CSY	G	Crystal structure of the trimeric prefusion Ebola virus glycoprotein in complex with a neutralizing antibody from a human survivor	Homo sapiens	9606				Hominidae	226	3.4	IMMUNE SYSTEM/VIRAL PROTEIN
3CSY	H	Crystal structure of the trimeric prefusion Ebola virus glycoprotein in complex with a neutralizing antibody from a human survivor	Homo sapiens	9606				Hominidae	217	3.4	IMMUNE SYSTEM/VIRAL PROTEIN
3D0G	A	Crystal structure of spike protein receptor-binding domain from the 2002-2003 SARS coronavirus human strain complexed with human-civet chimeric receptor ACE2	Homo sapiens,Paguma larvata	9606				Hominidae	597	2.8	HYDROLASE	Q9BYF1	PF01401 [20-606]	Peptidase_M2	Angiotensin-converting enzyme	GO:0002003, GO:0006508, GO:0046813	GO:0016020, GO:0016021	GO:0004181, GO:0008237, GO:0008241
3D0G	E	Crystal structure of spike protein receptor-binding domain from the 2002-2003 SARS coronavirus human strain complexed with human-civet chimeric receptor ACE2	SARS-related coronavirus	694009	4	●	ssRNA+	Coronaviridae	179	2.8	HYDROLASE	P59594	PF09408 [324-502]	Spike_rec_bind	Spike receptor binding domain
3D0G	F	Crystal structure of spike protein receptor-binding domain from the 2002-2003 SARS coronavirus human strain complexed with human-civet chimeric receptor ACE2	SARS-related coronavirus	694009	4	●	ssRNA+	Coronaviridae	179	2.8	HYDROLASE	P59594
3D0G	B	Crystal structure of spike protein receptor-binding domain from the 2002-2003 SARS coronavirus human strain complexed with human-civet chimeric receptor ACE2	Homo sapiens,Paguma larvata	9606				Hominidae	597	2.8	HYDROLASE	Q9BYF1				GO:0002003, GO:0006508, GO:0046813	GO:0016020, GO:0016021	GO:0004181, GO:0008237, GO:0008241
3D0I	A	Crystal structure of spike protein receptor-binding domain from the 2005-2006 SARS coronavirus civet strain complexed with human-civet chimeric receptor ACE2	Homo sapiens,Paguma larvata	9606				Hominidae	597	2.9	HYDROLASE	Q9BYF1	PF01401 [20-606]	Peptidase_M2	Angiotensin-converting enzyme	GO:0002003, GO:0006508, GO:0046813	GO:0016020, GO:0016021	GO:0004181, GO:0008237, GO:0008241
3D0I	E	Crystal structure of spike protein receptor-binding domain from the 2005-2006 SARS coronavirus civet strain complexed with human-civet chimeric receptor ACE2	SARS-related coronavirus	694009	4	●	ssRNA+	Coronaviridae	179	2.9	HYDROLASE	P59594	PF09408 [324-502]	Spike_rec_bind	Spike receptor binding domain
3D0I	F	Crystal structure of spike protein receptor-binding domain from the 2005-2006 SARS coronavirus civet strain complexed with human-civet chimeric receptor ACE2	SARS-related coronavirus	694009	4	●	ssRNA+	Coronaviridae	179	2.9	HYDROLASE	P59594
3D0I	B	Crystal structure of spike protein receptor-binding domain from the 2005-2006 SARS coronavirus civet strain complexed with human-civet chimeric receptor ACE2	Homo sapiens,Paguma larvata	9606				Hominidae	597	2.9	HYDROLASE	Q9BYF1				GO:0002003, GO:0006508, GO:0046813	GO:0016020, GO:0016021	GO:0004181, GO:0008237, GO:0008241
3D0L	A	Crystal structure of the HIV-1 broadly neutralizing antibody 2F5 in complex with the gp41 FP-MPER Hyb3K construct 514GIGALFLGFLGAAGS528KK-Ahx-655KNEQELLELDKWASLWN671	Homo sapiens	9606				Hominidae	214	2.35	IMMUNE SYSTEM		PF07686 [6-106], PF07654 [115-201]	V-set, C1-set	Immunoglobulin V-set domain, Immunoglobulin C1-set domain
3D0L	B	Crystal structure of the HIV-1 broadly neutralizing antibody 2F5 in complex with the gp41 FP-MPER Hyb3K construct 514GIGALFLGFLGAAGS528KK-Ahx-655KNEQELLELDKWASLWN671	Homo sapiens	9606				Hominidae	237	2.35	IMMUNE SYSTEM	Q6GMX6	PF07686 [8-95], PF07654 [121-201]	V-set, C1-set	Immunoglobulin V-set domain, Immunoglobulin C1-set domain
3D12	A	Crystal Structures of Nipah Virus G Attachment Glycoprotein in Complex with its Receptor Ephrin-B3	Nipah henipavirus	121791	5	●	ssRNA-	Paramyxoviridae	428	3.01	HYDROLASE/MEMBRANE PROTEIN	Q9IH62	PF00423 [191-601]	HN	Haemagglutinin-neuraminidase	GO:0019058	GO:0019031	GO:0046789
3D12	B	Crystal Structures of Nipah Virus G Attachment Glycoprotein in Complex with its Receptor Ephrin-B3	Mus musculus	10090				Muridae	141	3.01	HYDROLASE/MEMBRANE PROTEIN	O35393	PF00812 [30-167]	Ephrin	Ephrin		GO:0016020
3D12	E	Crystal Structures of Nipah Virus G Attachment Glycoprotein in Complex with its Receptor Ephrin-B3	Mus musculus	10090				Muridae	141	3.01	HYDROLASE/MEMBRANE PROTEIN	O35393					GO:0016020
3D12	D	Crystal Structures of Nipah Virus G Attachment Glycoprotein in Complex with its Receptor Ephrin-B3	Nipah henipavirus	121791	5	●	ssRNA-	Paramyxoviridae	428	3.01	HYDROLASE/MEMBRANE PROTEIN	Q9IH62				GO:0019058	GO:0019031	GO:0046789
3D2U	A	Structure of UL18, a Peptide-Binding Viral MHC Mimic, Bound to a Host Inhibitory Receptor	Human betaherpesvirus 5	10359	1	●	dsDNA	Herpesviridae	281	2.21	IMMUNE SYSTEM	P08560	PF00129 [1-178], PF07654 [202-270]	MHC_I, C1-set	Class I Histocompatibility antigen, domains alpha 1 and 2, Immunoglobulin C1-set domain
3D2U	B	Structure of UL18, a Peptide-Binding Viral MHC Mimic, Bound to a Host Inhibitory Receptor	Homo sapiens	9606				Hominidae	99	2.21	IMMUNE SYSTEM	P61769	PF07654 [7-87]	C1-set	Immunoglobulin C1-set domain	GO:0001895, GO:0001916, GO:0002237, GO:0002376, GO:0002474, GO:0002479, GO:0002480, GO:0002481, GO:0002726, GO:0006826, GO:0006955, GO:0010977, GO:0019885, GO:0032092, GO:0033077, GO:0033216, GO:0042026, GO:0042493, GO:0043312, GO:0044267, GO:0045087, GO:0045646, GO:0046686, GO:0048260, GO:0050690, GO:0050776, GO:0055072, GO:0060333, GO:0071281, GO:0071283, GO:1900121, GO:1900122, GO:1904434, GO:…	GO:0000139, GO:0005576, GO:0005615, GO:0005788, GO:0005794, GO:0005829, GO:0005886, GO:0005925, GO:0009897, GO:0009986, GO:0012507, GO:0016020, GO:0030670, GO:0031901, GO:0031905, GO:0035580, GO:0042612, GO:0055038, GO:0070062, GO:1904724, GO:1990712	GO:0001948, GO:0005515, GO:0042802
3D2U	D	Structure of UL18, a Peptide-Binding Viral MHC Mimic, Bound to a Host Inhibitory Receptor	Homo sapiens	9606				Hominidae	198	2.21	IMMUNE SYSTEM	Q8NHL6	PF13895 [5-95]	Ig_2	Immunoglobulin domain
3D2U	E	Structure of UL18, a Peptide-Binding Viral MHC Mimic, Bound to a Host Inhibitory Receptor	Human betaherpesvirus 5	10359	1	●	dsDNA	Herpesviridae	281	2.21	IMMUNE SYSTEM	P08560
3D2U	F	Structure of UL18, a Peptide-Binding Viral MHC Mimic, Bound to a Host Inhibitory Receptor	Homo sapiens	9606				Hominidae	99	2.21	IMMUNE SYSTEM	P61769				GO:0001895, GO:0001916, GO:0002237, GO:0002376, GO:0002474, GO:0002479, GO:0002480, GO:0002481, GO:0002726, GO:0006826, GO:0006955, GO:0010977, GO:0019885, GO:0032092, GO:0033077, GO:0033216, GO:0042026, GO:0042493, GO:0043312, GO:0044267, GO:0045087, GO:0045646, GO:0046686, GO:0048260, GO:0050690, GO:0050776, GO:0055072, GO:0060333, GO:0071281, GO:0071283, GO:1900121, GO:1900122, GO:1904434, GO:…	GO:0000139, GO:0005576, GO:0005615, GO:0005788, GO:0005794, GO:0005829, GO:0005886, GO:0005925, GO:0009897, GO:0009986, GO:0012507, GO:0016020, GO:0030670, GO:0031901, GO:0031905, GO:0035580, GO:0042612, GO:0055038, GO:0070062, GO:1904724, GO:1990712	GO:0001948, GO:0005515, GO:0042802
3D2U	H	Structure of UL18, a Peptide-Binding Viral MHC Mimic, Bound to a Host Inhibitory Receptor	Homo sapiens	9606				Hominidae	198	2.21	IMMUNE SYSTEM	Q8NHL6
3DCG	A	Crystal Structure of the HIV Vif BC-box in Complex with Human ElonginB and ElonginC	Homo sapiens	9606				Hominidae	118	2.4	LIGASE/VIRAL PROTEIN	Q15370	PF00240 [10-64]	ubiquitin	Ubiquitin family	GO:0006351, GO:0006355, GO:0006366, GO:0006368, GO:0006461, GO:0016567, GO:0043687, GO:0061418	GO:0005634, GO:0005654, GO:0005829, GO:0030891, GO:0031462, GO:0031466, GO:0070062, GO:0070449	GO:0005515, GO:0031625
3DCG	B	Crystal Structure of the HIV Vif BC-box in Complex with Human ElonginB and ElonginC	Homo sapiens	9606				Hominidae	97	2.4	LIGASE/VIRAL PROTEIN	Q15369	PF03931 [18-80]	Skp1_POZ	Skp1 family, tetramerisation domain	GO:0006511
3DCG	D	Crystal Structure of the HIV Vif BC-box in Complex with Human ElonginB and ElonginC	Homo sapiens	9606				Hominidae	97	2.4	LIGASE/VIRAL PROTEIN	Q15369				GO:0006511
3DCG	C	Crystal Structure of the HIV Vif BC-box in Complex with Human ElonginB and ElonginC	Homo sapiens	9606				Hominidae	118	2.4	LIGASE/VIRAL PROTEIN	Q15370				GO:0006351, GO:0006355, GO:0006366, GO:0006368, GO:0006461, GO:0016567, GO:0043687, GO:0061418	GO:0005634, GO:0005654, GO:0005829, GO:0030891, GO:0031462, GO:0031466, GO:0070062, GO:0070449	GO:0005515, GO:0031625
3DPR	B	Human rhinovirus 2 bound to a concatamer of the VLDL receptor module V3	Rhinovirus A	147711	4	●	ssRNA+	Picornaviridae	261	3.5	VIRUS	P04936	PF00073 [24-232]	Rhv	picornavirus capsid protein		GO:0019028	GO:0005198
3DPR	C	Human rhinovirus 2 bound to a concatamer of the VLDL receptor module V3	Rhinovirus A	147711	4	●	ssRNA+	Picornaviridae	237	3.5	VIRUS	P04936	PF00073 [30-192]	Rhv	picornavirus capsid protein		GO:0019028	GO:0005198
3DPR	A	Human rhinovirus 2 bound to a concatamer of the VLDL receptor module V3	Rhinovirus A	147711	4	●	ssRNA+	Picornaviridae	289	3.5	VIRUS	P04936	PF00073 [49-202]	Rhv	picornavirus capsid protein		GO:0019028	GO:0005198
3DPR	D	Human rhinovirus 2 bound to a concatamer of the VLDL receptor module V3	Rhinovirus A	147711	4	●	ssRNA+	Picornaviridae	68	3.5	VIRUS	P04936	PF02226 [2-43]	Pico_P1A	Picornavirus coat protein (VP4)		GO:0019028	GO:0005198
3E6F	A	MHC CLASS I H-2Dd Heavy chain complexed with Beta-2 Microglobulin and a variant peptide, PA9, from the Human immunodeficiency virus (BaL) envelope glycoprotein 120	Mus musculus	10090				Muridae	274	2.41	IMMUNE SYSTEM	P01900	PF00129 [2-179], PF07654 [196-266]	MHC_I, C1-set	Class I Histocompatibility antigen, domains alpha 1 and 2, Immunoglobulin C1-set domain
3E6F	B	MHC CLASS I H-2Dd Heavy chain complexed with Beta-2 Microglobulin and a variant peptide, PA9, from the Human immunodeficiency virus (BaL) envelope glycoprotein 120	Mus musculus	10090				Muridae	99	2.41	IMMUNE SYSTEM	P01887	PF07654 [7-86]	C1-set	Immunoglobulin C1-set domain	GO:0001895, GO:0001916, GO:0002237, GO:0002376, GO:0002474, GO:0002481, GO:0002726, GO:0006826, GO:0006955, GO:0006968, GO:0010977, GO:0019885, GO:0032092, GO:0033077, GO:0033216, GO:0042026, GO:0042493, GO:0045646, GO:0046686, GO:0048260, GO:0055072, GO:0071281, GO:0071283, GO:1900121, GO:1900122, GO:1904434, GO:1904437, GO:1904440	GO:0005576, GO:0005615, GO:0005794, GO:0005829, GO:0005886, GO:0005925, GO:0009897, GO:0016020, GO:0030670, GO:0042612, GO:0070062, GO:1990712	GO:0001948, GO:0005515, GO:0042802
3E6H	A	MHC CLASS I H-2Dd heavy chain complexed with Beta-2 Microglobulin and a variant peptide, PI10, from the human immunodeficiency virus (BaL) envelope glycoprotein 120	Mus musculus	10090				Muridae	275	2.1	IMMUNE SYSTEM	P01900	PF00129 [2-179], PF07654 [196-266]	MHC_I, C1-set	Class I Histocompatibility antigen, domains alpha 1 and 2, Immunoglobulin C1-set domain
3E6H	B	MHC CLASS I H-2Dd heavy chain complexed with Beta-2 Microglobulin and a variant peptide, PI10, from the human immunodeficiency virus (BaL) envelope glycoprotein 120	Mus musculus	10090				Muridae	100	2.1	IMMUNE SYSTEM	P01887	PF07654 [7-86]	C1-set	Immunoglobulin C1-set domain	GO:0001895, GO:0001916, GO:0002237, GO:0002376, GO:0002474, GO:0002481, GO:0002726, GO:0006826, GO:0006955, GO:0006968, GO:0010977, GO:0019885, GO:0032092, GO:0033077, GO:0033216, GO:0042026, GO:0042493, GO:0045646, GO:0046686, GO:0048260, GO:0055072, GO:0071281, GO:0071283, GO:1900121, GO:1900122, GO:1904434, GO:1904437, GO:1904440	GO:0005576, GO:0005615, GO:0005794, GO:0005829, GO:0005886, GO:0005925, GO:0009897, GO:0016020, GO:0030670, GO:0042612, GO:0070062, GO:1990712	GO:0001948, GO:0005515, GO:0042802
3EOY	A	Structure of Reovirus sigma1 in Complex with Its Receptor Junctional Adhesion Molecule-A	Mammalian orthoreovirus	351073	3	●	dsRNA	Reoviridae	165	3.4	VIRAL PROTEIN/CELL ADHESION	P03528	PF01664 [294-454]	Reo_sigma1	Reovirus viral attachment protein sigma 1	GO:0007155, GO:0019058, GO:0019062
3EOY	G	Structure of Reovirus sigma1 in Complex with Its Receptor Junctional Adhesion Molecule-A	Homo sapiens	9606				Hominidae	104	3.4	VIRAL PROTEIN/CELL ADHESION	Q9Y624	PF07686 [35-128]	V-set	Immunoglobulin V-set domain
3EOY	H	Structure of Reovirus sigma1 in Complex with Its Receptor Junctional Adhesion Molecule-A	Homo sapiens	9606				Hominidae	104	3.4	VIRAL PROTEIN/CELL ADHESION	Q9Y624
3EOY	I	Structure of Reovirus sigma1 in Complex with Its Receptor Junctional Adhesion Molecule-A	Homo sapiens	9606				Hominidae	104	3.4	VIRAL PROTEIN/CELL ADHESION	Q9Y624
3EOY	J	Structure of Reovirus sigma1 in Complex with Its Receptor Junctional Adhesion Molecule-A	Homo sapiens	9606				Hominidae	104	3.4	VIRAL PROTEIN/CELL ADHESION	Q9Y624
3EOY	K	Structure of Reovirus sigma1 in Complex with Its Receptor Junctional Adhesion Molecule-A	Homo sapiens	9606				Hominidae	104	3.4	VIRAL PROTEIN/CELL ADHESION	Q9Y624
3EOY	L	Structure of Reovirus sigma1 in Complex with Its Receptor Junctional Adhesion Molecule-A	Homo sapiens	9606				Hominidae	104	3.4	VIRAL PROTEIN/CELL ADHESION	Q9Y624
3EOY	B	Structure of Reovirus sigma1 in Complex with Its Receptor Junctional Adhesion Molecule-A	Mammalian orthoreovirus	351073	3	●	dsRNA	Reoviridae	165	3.4	VIRAL PROTEIN/CELL ADHESION	P03528				GO:0007155, GO:0019058, GO:0019062
3EOY	C	Structure of Reovirus sigma1 in Complex with Its Receptor Junctional Adhesion Molecule-A	Mammalian orthoreovirus	351073	3	●	dsRNA	Reoviridae	165	3.4	VIRAL PROTEIN/CELL ADHESION	P03528				GO:0007155, GO:0019058, GO:0019062
3EOY	D	Structure of Reovirus sigma1 in Complex with Its Receptor Junctional Adhesion Molecule-A	Mammalian orthoreovirus	351073	3	●	dsRNA	Reoviridae	165	3.4	VIRAL PROTEIN/CELL ADHESION	P03528				GO:0007155, GO:0019058, GO:0019062
3EOY	E	Structure of Reovirus sigma1 in Complex with Its Receptor Junctional Adhesion Molecule-A	Mammalian orthoreovirus	351073	3	●	dsRNA	Reoviridae	165	3.4	VIRAL PROTEIN/CELL ADHESION	P03528				GO:0007155, GO:0019058, GO:0019062
3EOY	F	Structure of Reovirus sigma1 in Complex with Its Receptor Junctional Adhesion Molecule-A	Mammalian orthoreovirus	351073	3	●	dsRNA	Reoviridae	165	3.4	VIRAL PROTEIN/CELL ADHESION	P03528				GO:0007155, GO:0019058, GO:0019062
3EPC	2	CryoEM structure of poliovirus receptor bound to poliovirus type 1	Enterovirus C	138950	4	●	ssRNA+	Picornaviridae	268	8	VIRAL PROTEIN	P03300	PF00073 [24-239]	Rhv	picornavirus capsid protein		GO:0019028	GO:0005198
3EPC	3	CryoEM structure of poliovirus receptor bound to poliovirus type 1	Enterovirus C	138950	4	●	ssRNA+	Picornaviridae	235	8	VIRAL PROTEIN	P03300	PF00073 [30-183]	Rhv	picornavirus capsid protein		GO:0019028	GO:0005198
3EPC	1	CryoEM structure of poliovirus receptor bound to poliovirus type 1	Enterovirus C	138950	4	●	ssRNA+	Picornaviridae	283	8	VIRAL PROTEIN	P03300	PF00073 [58-220]	Rhv	picornavirus capsid protein		GO:0019028	GO:0005198
3EPC	4	CryoEM structure of poliovirus receptor bound to poliovirus type 1	Enterovirus C	138950	4	●	ssRNA+	Picornaviridae	68	8	VIRAL PROTEIN	P03300	PF02226 [2-69]	Pico_P1A	Picornavirus coat protein (VP4)		GO:0019028	GO:0005198
3EPC	R	CryoEM structure of poliovirus receptor bound to poliovirus type 1	Homo sapiens	9606				Hominidae	213	8	VIRAL PROTEIN	P15151	PF07686 [32-142], PF08205 [148-231]	V-set, C2-set_2	Immunoglobulin V-set domain, CD80-like C2-set immunoglobulin domain
3EPD	2	CryoEM structure of poliovirus receptor bound to poliovirus type 3	Enterovirus C	138950	4	●	ssRNA+	Picornaviridae	266	9	VIRAL PROTEIN	P03302	PF00073 [24-238]	Rhv	picornavirus capsid protein		GO:0019028	GO:0005198
3EPD	3	CryoEM structure of poliovirus receptor bound to poliovirus type 3	Enterovirus C	138950	4	●	ssRNA+	Picornaviridae	235	9	VIRAL PROTEIN	A0A0B4MVN6	PF00073 [30-183]	Rhv	picornavirus capsid protein		GO:0019028	GO:0005198
3EPD	1	CryoEM structure of poliovirus receptor bound to poliovirus type 3	Enterovirus C	138950	4	●	ssRNA+	Picornaviridae	279	9	VIRAL PROTEIN	A0A0B6VQW0	PF00073 [58-217]	Rhv	picornavirus capsid protein		GO:0019028	GO:0005198
3EPD	4	CryoEM structure of poliovirus receptor bound to poliovirus type 3	Enterovirus C	138950	4	●	ssRNA+	Picornaviridae	68	9	VIRAL PROTEIN	P03302	PF02226 [2-69]	Pico_P1A	Picornavirus coat protein (VP4)		GO:0019028	GO:0005198
3EPD	R	CryoEM structure of poliovirus receptor bound to poliovirus type 3	Homo sapiens	9606				Hominidae	213	9	VIRAL PROTEIN	P15151	PF07686 [32-142], PF08205 [148-231]	V-set, C2-set_2	Immunoglobulin V-set domain, CD80-like C2-set immunoglobulin domain
3EPF	2	CryoEM structure of poliovirus receptor bound to poliovirus type 2	Enterovirus C	138950	4	●	ssRNA+	Picornaviridae	262	9	VIRAL PROTEIN	P06210	PF00073 [24-238]	Rhv	picornavirus capsid protein		GO:0019028	GO:0005198
3EPF	3	CryoEM structure of poliovirus receptor bound to poliovirus type 2	Enterovirus C	138950	4	●	ssRNA+	Picornaviridae	235	9	VIRAL PROTEIN	P06210	PF00073 [30-183]	Rhv	picornavirus capsid protein		GO:0019028	GO:0005198
3EPF	1	CryoEM structure of poliovirus receptor bound to poliovirus type 2	Enterovirus C	138950	4	●	ssRNA+	Picornaviridae	278	9	VIRAL PROTEIN	P06210	PF00073 [58-220]	Rhv	picornavirus capsid protein		GO:0019028	GO:0005198
3EPF	4	CryoEM structure of poliovirus receptor bound to poliovirus type 2	Enterovirus C	138950	4	●	ssRNA+	Picornaviridae	68	9	VIRAL PROTEIN	P06210	PF02226 [2-69]	Pico_P1A	Picornavirus coat protein (VP4)		GO:0019028	GO:0005198
3EPF	R	CryoEM structure of poliovirus receptor bound to poliovirus type 2	Homo sapiens	9606				Hominidae	213	9	VIRAL PROTEIN	P15151	PF07686 [32-142], PF08205 [148-231]	V-set, C2-set_2	Immunoglobulin V-set domain, CD80-like C2-set immunoglobulin domain
3F62	B	Crystal Structure of Human IL-18 in complex with Ectromelia virus IL-18 Binding Protein	Homo sapiens	9606				Hominidae	158	2	CYTOKINE	Q14116	PF00340 [42-148]	IL1	Interleukin-1 / 18	GO:0006954, GO:0006955	GO:0005615	GO:0005125
3F62	A	Crystal Structure of Human IL-18 in complex with Ectromelia virus IL-18 Binding Protein	Ectromelia virus	12643	1	●	dsDNA	Poxviridae	109	2	CYTOKINE	Q85319	PF05566 [21-125]	Pox_vIL-18BP	Orthopoxvirus interleukin 18 binding protein
3F9K	a	Two domain fragment of HIV-2 integrase in complex with LEDGF IBD	Homo sapiens	9606				Hominidae	95	3.2	VIRAL PROTEIN, RECOMBINATION	O75475	PF02022 [8-45], PF00665 [57-161]	Integrase_Zn, rve	Integrase Zinc binding domain, Integrase core domain
3F9K	A	Two domain fragment of HIV-2 integrase in complex with LEDGF IBD	Human immunodeficiency virus 2	11709	6	●	ssRNA-RT	Retroviridae	210	3.2	VIRAL PROTEIN, RECOMBINATION	P04584	PF02022 [8-45], PF00665 [57-161]	Integrase_Zn, rve	Integrase Zinc binding domain, Integrase core domain	GO:0015074		GO:0003676, GO:0008270
3F9K	C	Two domain fragment of HIV-2 integrase in complex with LEDGF IBD	Homo sapiens	9606				Hominidae	95	3.2	VIRAL PROTEIN, RECOMBINATION	O75475	PF11467 [350-435]	LEDGF	Lens epithelium-derived growth factor (LEDGF)	GO:0015074		GO:0003676, GO:0008270
3F9K	c	Two domain fragment of HIV-2 integrase in complex with LEDGF IBD	Human immunodeficiency virus 2	11709	6	●	ssRNA-RT	Retroviridae	210	3.2	VIRAL PROTEIN, RECOMBINATION	P04584	PF11467 [350-435]	LEDGF	Lens epithelium-derived growth factor (LEDGF)
3F9K	e	Two domain fragment of HIV-2 integrase in complex with LEDGF IBD	Homo sapiens	9606				Hominidae	95	3.2	VIRAL PROTEIN, RECOMBINATION	O75475
3F9K	G	Two domain fragment of HIV-2 integrase in complex with LEDGF IBD	Homo sapiens	9606				Hominidae	95	3.2	VIRAL PROTEIN, RECOMBINATION	O75475				GO:0015074		GO:0003676, GO:0008270
3F9K	i	Two domain fragment of HIV-2 integrase in complex with LEDGF IBD	Homo sapiens	9606				Hominidae	95	3.2	VIRAL PROTEIN, RECOMBINATION	O75475
3F9K	K	Two domain fragment of HIV-2 integrase in complex with LEDGF IBD	Homo sapiens	9606				Hominidae	95	3.2	VIRAL PROTEIN, RECOMBINATION	O75475				GO:0015074		GO:0003676, GO:0008270
3F9K	m	Two domain fragment of HIV-2 integrase in complex with LEDGF IBD	Homo sapiens	9606				Hominidae	95	3.2	VIRAL PROTEIN, RECOMBINATION	O75475
3F9K	O	Two domain fragment of HIV-2 integrase in complex with LEDGF IBD	Homo sapiens	9606				Hominidae	95	3.2	VIRAL PROTEIN, RECOMBINATION	O75475				GO:0015074		GO:0003676, GO:0008270
3F9K	q	Two domain fragment of HIV-2 integrase in complex with LEDGF IBD	Homo sapiens	9606				Hominidae	95	3.2	VIRAL PROTEIN, RECOMBINATION	O75475
3F9K	S	Two domain fragment of HIV-2 integrase in complex with LEDGF IBD	Homo sapiens	9606				Hominidae	95	3.2	VIRAL PROTEIN, RECOMBINATION	O75475				GO:0015074		GO:0003676, GO:0008270
3F9K	u	Two domain fragment of HIV-2 integrase in complex with LEDGF IBD	Homo sapiens	9606				Hominidae	95	3.2	VIRAL PROTEIN, RECOMBINATION	O75475
3F9K	W	Two domain fragment of HIV-2 integrase in complex with LEDGF IBD	Homo sapiens	9606				Hominidae	95	3.2	VIRAL PROTEIN, RECOMBINATION	O75475
3F9K	B	Two domain fragment of HIV-2 integrase in complex with LEDGF IBD	Human immunodeficiency virus 2	11709	6	●	ssRNA-RT	Retroviridae	210	3.2	VIRAL PROTEIN, RECOMBINATION	P04584				GO:0015074		GO:0003676, GO:0008270
3F9K	d	Two domain fragment of HIV-2 integrase in complex with LEDGF IBD	Human immunodeficiency virus 2	11709	6	●	ssRNA-RT	Retroviridae	210	3.2	VIRAL PROTEIN, RECOMBINATION	P04584
3F9K	E	Two domain fragment of HIV-2 integrase in complex with LEDGF IBD	Human immunodeficiency virus 2	11709	6	●	ssRNA-RT	Retroviridae	210	3.2	VIRAL PROTEIN, RECOMBINATION	P04584				GO:0015074		GO:0003676, GO:0008270
3F9K	F	Two domain fragment of HIV-2 integrase in complex with LEDGF IBD	Human immunodeficiency virus 2	11709	6	●	ssRNA-RT	Retroviridae	210	3.2	VIRAL PROTEIN, RECOMBINATION	P04584				GO:0015074		GO:0003676, GO:0008270
3F9K	g	Two domain fragment of HIV-2 integrase in complex with LEDGF IBD	Human immunodeficiency virus 2	11709	6	●	ssRNA-RT	Retroviridae	210	3.2	VIRAL PROTEIN, RECOMBINATION	P04584
3F9K	h	Two domain fragment of HIV-2 integrase in complex with LEDGF IBD	Human immunodeficiency virus 2	11709	6	●	ssRNA-RT	Retroviridae	210	3.2	VIRAL PROTEIN, RECOMBINATION	P04584
3F9K	I	Two domain fragment of HIV-2 integrase in complex with LEDGF IBD	Human immunodeficiency virus 2	11709	6	●	ssRNA-RT	Retroviridae	210	3.2	VIRAL PROTEIN, RECOMBINATION	P04584				GO:0015074		GO:0003676, GO:0008270
3F9K	J	Two domain fragment of HIV-2 integrase in complex with LEDGF IBD	Human immunodeficiency virus 2	11709	6	●	ssRNA-RT	Retroviridae	210	3.2	VIRAL PROTEIN, RECOMBINATION	P04584				GO:0015074		GO:0003676, GO:0008270
3F9K	k	Two domain fragment of HIV-2 integrase in complex with LEDGF IBD	Human immunodeficiency virus 2	11709	6	●	ssRNA-RT	Retroviridae	210	3.2	VIRAL PROTEIN, RECOMBINATION	P04584
3F9K	l	Two domain fragment of HIV-2 integrase in complex with LEDGF IBD	Human immunodeficiency virus 2	11709	6	●	ssRNA-RT	Retroviridae	210	3.2	VIRAL PROTEIN, RECOMBINATION	P04584
3F9K	M	Two domain fragment of HIV-2 integrase in complex with LEDGF IBD	Human immunodeficiency virus 2	11709	6	●	ssRNA-RT	Retroviridae	210	3.2	VIRAL PROTEIN, RECOMBINATION	P04584				GO:0015074		GO:0003676, GO:0008270
3F9K	N	Two domain fragment of HIV-2 integrase in complex with LEDGF IBD	Human immunodeficiency virus 2	11709	6	●	ssRNA-RT	Retroviridae	210	3.2	VIRAL PROTEIN, RECOMBINATION	P04584				GO:0015074		GO:0003676, GO:0008270
3F9K	o	Two domain fragment of HIV-2 integrase in complex with LEDGF IBD	Human immunodeficiency virus 2	11709	6	●	ssRNA-RT	Retroviridae	210	3.2	VIRAL PROTEIN, RECOMBINATION	P04584
3F9K	p	Two domain fragment of HIV-2 integrase in complex with LEDGF IBD	Human immunodeficiency virus 2	11709	6	●	ssRNA-RT	Retroviridae	210	3.2	VIRAL PROTEIN, RECOMBINATION	P04584
3F9K	Q	Two domain fragment of HIV-2 integrase in complex with LEDGF IBD	Human immunodeficiency virus 2	11709	6	●	ssRNA-RT	Retroviridae	210	3.2	VIRAL PROTEIN, RECOMBINATION	P04584				GO:0015074		GO:0003676, GO:0008270
3F9K	R	Two domain fragment of HIV-2 integrase in complex with LEDGF IBD	Human immunodeficiency virus 2	11709	6	●	ssRNA-RT	Retroviridae	210	3.2	VIRAL PROTEIN, RECOMBINATION	P04584				GO:0015074		GO:0003676, GO:0008270
3F9K	s	Two domain fragment of HIV-2 integrase in complex with LEDGF IBD	Human immunodeficiency virus 2	11709	6	●	ssRNA-RT	Retroviridae	210	3.2	VIRAL PROTEIN, RECOMBINATION	P04584
3F9K	t	Two domain fragment of HIV-2 integrase in complex with LEDGF IBD	Human immunodeficiency virus 2	11709	6	●	ssRNA-RT	Retroviridae	210	3.2	VIRAL PROTEIN, RECOMBINATION	P04584
3F9K	U	Two domain fragment of HIV-2 integrase in complex with LEDGF IBD	Human immunodeficiency virus 2	11709	6	●	ssRNA-RT	Retroviridae	210	3.2	VIRAL PROTEIN, RECOMBINATION	P04584				GO:0015074		GO:0003676, GO:0008270
3F9K	V	Two domain fragment of HIV-2 integrase in complex with LEDGF IBD	Human immunodeficiency virus 2	11709	6	●	ssRNA-RT	Retroviridae	210	3.2	VIRAL PROTEIN, RECOMBINATION	P04584				GO:0015074		GO:0003676, GO:0008270
3F9K	Y	Two domain fragment of HIV-2 integrase in complex with LEDGF IBD	Human immunodeficiency virus 2	11709	6	●	ssRNA-RT	Retroviridae	210	3.2	VIRAL PROTEIN, RECOMBINATION	P04584				GO:0015074		GO:0003676, GO:0008270
3F9K	Z	Two domain fragment of HIV-2 integrase in complex with LEDGF IBD	Human immunodeficiency virus 2	11709	6	●	ssRNA-RT	Retroviridae	210	3.2	VIRAL PROTEIN, RECOMBINATION	P04584				GO:0015074		GO:0003676, GO:0008270
3FKU	B	Crystal structure of influenza hemagglutinin (H5) in complex with a broadly neutralizing antibody F10	Influenza A virus	11320	5	●	ssRNA-	Orthomyxoviridae	182	3.2	VIRAL PROTEIN/IMMUNE SYSTEM	Q6J8F6	PF00509 [1-177]	Hemagglutinin	Haemagglutinin	GO:0019064	GO:0019031	GO:0046789
3FKU	A	Crystal structure of influenza hemagglutinin (H5) in complex with a broadly neutralizing antibody F10	Influenza A virus	11320	5	●	ssRNA-	Orthomyxoviridae	338	3.2	VIRAL PROTEIN/IMMUNE SYSTEM	Q6J8F6	PF00509 [7-326]	Hemagglutinin	Haemagglutinin	GO:0019064	GO:0019031	GO:0046789
3FKU	S	Crystal structure of influenza hemagglutinin (H5) in complex with a broadly neutralizing antibody F10	Homo sapiens	9606				Hominidae	280	3.2	VIRAL PROTEIN/IMMUNE SYSTEM		PF07686 [12-102], PF07686 [145-249]	V-set, V-set	Immunoglobulin V-set domain, Immunoglobulin V-set domain
3FKU	T	Crystal structure of influenza hemagglutinin (H5) in complex with a broadly neutralizing antibody F10	Homo sapiens	9606				Hominidae	280	3.2	VIRAL PROTEIN/IMMUNE SYSTEM
3FKU	U	Crystal structure of influenza hemagglutinin (H5) in complex with a broadly neutralizing antibody F10	Homo sapiens	9606				Hominidae	280	3.2	VIRAL PROTEIN/IMMUNE SYSTEM
3FKU	X	Crystal structure of influenza hemagglutinin (H5) in complex with a broadly neutralizing antibody F10	Homo sapiens	9606				Hominidae	280	3.2	VIRAL PROTEIN/IMMUNE SYSTEM
3FKU	Y	Crystal structure of influenza hemagglutinin (H5) in complex with a broadly neutralizing antibody F10	Homo sapiens	9606				Hominidae	280	3.2	VIRAL PROTEIN/IMMUNE SYSTEM
3FKU	Z	Crystal structure of influenza hemagglutinin (H5) in complex with a broadly neutralizing antibody F10	Homo sapiens	9606				Hominidae	280	3.2	VIRAL PROTEIN/IMMUNE SYSTEM
3FKU	C	Crystal structure of influenza hemagglutinin (H5) in complex with a broadly neutralizing antibody F10	Influenza A virus	11320	5	●	ssRNA-	Orthomyxoviridae	338	3.2	VIRAL PROTEIN/IMMUNE SYSTEM	Q6J8F6				GO:0019064	GO:0019031	GO:0046789
3FKU	D	Crystal structure of influenza hemagglutinin (H5) in complex with a broadly neutralizing antibody F10	Influenza A virus	11320	5	●	ssRNA-	Orthomyxoviridae	182	3.2	VIRAL PROTEIN/IMMUNE SYSTEM	Q6J8F6				GO:0019064	GO:0019031	GO:0046789
3FKU	E	Crystal structure of influenza hemagglutinin (H5) in complex with a broadly neutralizing antibody F10	Influenza A virus	11320	5	●	ssRNA-	Orthomyxoviridae	338	3.2	VIRAL PROTEIN/IMMUNE SYSTEM	Q6J8F6				GO:0019064	GO:0019031	GO:0046789
3FKU	F	Crystal structure of influenza hemagglutinin (H5) in complex with a broadly neutralizing antibody F10	Influenza A virus	11320	5	●	ssRNA-	Orthomyxoviridae	182	3.2	VIRAL PROTEIN/IMMUNE SYSTEM	Q6J8F6				GO:0019064	GO:0019031	GO:0046789
3FKU	G	Crystal structure of influenza hemagglutinin (H5) in complex with a broadly neutralizing antibody F10	Influenza A virus	11320	5	●	ssRNA-	Orthomyxoviridae	338	3.2	VIRAL PROTEIN/IMMUNE SYSTEM	Q6J8F6				GO:0019064	GO:0019031	GO:0046789
3FKU	H	Crystal structure of influenza hemagglutinin (H5) in complex with a broadly neutralizing antibody F10	Influenza A virus	11320	5	●	ssRNA-	Orthomyxoviridae	182	3.2	VIRAL PROTEIN/IMMUNE SYSTEM	Q6J8F6				GO:0019064	GO:0019031	GO:0046789
3FKU	I	Crystal structure of influenza hemagglutinin (H5) in complex with a broadly neutralizing antibody F10	Influenza A virus	11320	5	●	ssRNA-	Orthomyxoviridae	338	3.2	VIRAL PROTEIN/IMMUNE SYSTEM	Q6J8F6				GO:0019064	GO:0019031	GO:0046789
3FKU	J	Crystal structure of influenza hemagglutinin (H5) in complex with a broadly neutralizing antibody F10	Influenza A virus	11320	5	●	ssRNA-	Orthomyxoviridae	182	3.2	VIRAL PROTEIN/IMMUNE SYSTEM	Q6J8F6				GO:0019064	GO:0019031	GO:0046789
3FKU	K	Crystal structure of influenza hemagglutinin (H5) in complex with a broadly neutralizing antibody F10	Influenza A virus	11320	5	●	ssRNA-	Orthomyxoviridae	338	3.2	VIRAL PROTEIN/IMMUNE SYSTEM	Q6J8F6				GO:0019064	GO:0019031	GO:0046789
3FKU	L	Crystal structure of influenza hemagglutinin (H5) in complex with a broadly neutralizing antibody F10	Influenza A virus	11320	5	●	ssRNA-	Orthomyxoviridae	182	3.2	VIRAL PROTEIN/IMMUNE SYSTEM	Q6J8F6				GO:0019064	GO:0019031	GO:0046789
3FMG	A	Structure of rotavirus outer capsid protein VP7 trimer in complex with a neutralizing Fab	Rotavirus A	28875	3	●	dsRNA	Reoviridae	276	3.4	IMMUNE SYSTEM	P12476	PF00434 [78-312]	VP7	Glycoprotein VP7	GO:0016032	GO:0019012, GO:0019028, GO:0039621, GO:0039624, GO:0044165, GO:0044166
3FMG	H	Structure of rotavirus outer capsid protein VP7 trimer in complex with a neutralizing Fab	Mus musculus	10090				Muridae	221	3.4	IMMUNE SYSTEM		PF07686 [11-121], PF07654 [131-224]	V-set, C1-set	Immunoglobulin V-set domain, Immunoglobulin C1-set domain
3FMG	L	Structure of rotavirus outer capsid protein VP7 trimer in complex with a neutralizing Fab	Mus musculus	10090				Muridae	211	3.4	IMMUNE SYSTEM		PF07686 [6-105], PF07654 [115-200]	V-set, C1-set	Immunoglobulin V-set domain, Immunoglobulin C1-set domain
3GBM	B	Crystal Structure of Fab CR6261 in Complex with a H5N1 influenza virus hemagglutinin.	Influenza A virus	11320	5	●	ssRNA-	Orthomyxoviridae	177	2.7	viral protein / immune system	Q6DQ33	PF00509 [1-175]	Hemagglutinin	Haemagglutinin	GO:0019064	GO:0019031	GO:0046789
3GBM	A	Crystal Structure of Fab CR6261 in Complex with a H5N1 influenza virus hemagglutinin.	Influenza A virus	11320	5	●	ssRNA-	Orthomyxoviridae	334	2.7	viral protein / immune system	Q6DQ33	PF00509 [13-324]	Hemagglutinin	Haemagglutinin	GO:0019064	GO:0019031	GO:0046789
3GBM	H	Crystal Structure of Fab CR6261 in Complex with a H5N1 influenza virus hemagglutinin.	Homo sapiens	9606				Hominidae	226	2.7	viral protein / immune system		PF07686 [12-111], PF07654 [121-213]	V-set, C1-set	Immunoglobulin V-set domain, Immunoglobulin C1-set domain
3GBM	L	Crystal Structure of Fab CR6261 in Complex with a H5N1 influenza virus hemagglutinin.	Homo sapiens	9606				Hominidae	221	2.7	viral protein / immune system		PF07686 [6-105], PF07654 [115-200]	V-set, C1-set	Immunoglobulin V-set domain, Immunoglobulin C1-set domain
3GBM	I	Crystal Structure of Fab CR6261 in Complex with a H5N1 influenza virus hemagglutinin.	Homo sapiens	9606				Hominidae	226	2.7	viral protein / immune system
3GBM	M	Crystal Structure of Fab CR6261 in Complex with a H5N1 influenza virus hemagglutinin.	Homo sapiens	9606				Hominidae	221	2.7	viral protein / immune system
3GBM	C	Crystal Structure of Fab CR6261 in Complex with a H5N1 influenza virus hemagglutinin.	Influenza A virus	11320	5	●	ssRNA-	Orthomyxoviridae	334	2.7	viral protein / immune system	Q6DQ33				GO:0019064	GO:0019031	GO:0046789
3GBM	D	Crystal Structure of Fab CR6261 in Complex with a H5N1 influenza virus hemagglutinin.	Influenza A virus	11320	5	●	ssRNA-	Orthomyxoviridae	177	2.7	viral protein / immune system	Q6DQ33				GO:0019064	GO:0019031	GO:0046789
3GBN	B	Crystal Structure of Fab CR6261 in Complex with the 1918 H1N1 influenza virus hemagglutinin	Influenza A virus	11320	5	●	ssRNA-	Orthomyxoviridae	179	2.2	VIRAL PROTEIN/IMMUNE SYSTEM	Q9WFX3	PF00509 [1-173]	Hemagglutinin	Haemagglutinin	GO:0019064	GO:0019031	GO:0046789
3GBN	A	Crystal Structure of Fab CR6261 in Complex with the 1918 H1N1 influenza virus hemagglutinin	Influenza A virus	11320	5	●	ssRNA-	Orthomyxoviridae	331	2.2	VIRAL PROTEIN/IMMUNE SYSTEM	Q9WFX3	PF00509 [13-326]	Hemagglutinin	Haemagglutinin	GO:0019064	GO:0019031	GO:0046789
3GBN	H	Crystal Structure of Fab CR6261 in Complex with the 1918 H1N1 influenza virus hemagglutinin	Homo sapiens	9606				Hominidae	226	2.2	VIRAL PROTEIN/IMMUNE SYSTEM		PF07686 [12-111], PF07654 [121-188]	V-set, C1-set	Immunoglobulin V-set domain, Immunoglobulin C1-set domain
3GBN	L	Crystal Structure of Fab CR6261 in Complex with the 1918 H1N1 influenza virus hemagglutinin	Homo sapiens	9606				Hominidae	221	2.2	VIRAL PROTEIN/IMMUNE SYSTEM		PF07686 [6-106A], PF07654 [123-195]	V-set, C1-set	Immunoglobulin V-set domain, Immunoglobulin C1-set domain
3GUT	A	Crystal structure of a higher-order complex of p50:RelA bound to the HIV-1 LTR	Homo sapiens	9606				Hominidae	273	3.59	TRANSCRIPTION/DNA	Q04206	PF00554 [21-186], PF16179 [195-291]	RHD_DNA_bind, RHD_dimer	Rel homology DNA-binding domain, Rel homology dimerisation domain	GO:0006355, GO:0051092	GO:0005634, GO:0005737, GO:0071159	GO:0003677, GO:0003700
3GUT	B	Crystal structure of a higher-order complex of p50:RelA bound to the HIV-1 LTR	Homo sapiens	9606				Hominidae	312	3.59	TRANSCRIPTION/DNA	P19838	PF00554 [342-540], PF16179 [549-650]	RHD_DNA_bind, RHD_dimer	Rel homology DNA-binding domain, Rel homology dimerisation domain	GO:0006355, GO:0006357	GO:0005634, GO:0005737	GO:0003677, GO:0003700
3GUT	D	Crystal structure of a higher-order complex of p50:RelA bound to the HIV-1 LTR	Homo sapiens	9606				Hominidae	312	3.59	TRANSCRIPTION/DNA	P19838				GO:0006355, GO:0006357	GO:0005634, GO:0005737	GO:0003677, GO:0003700
3GUT	F	Crystal structure of a higher-order complex of p50:RelA bound to the HIV-1 LTR	Homo sapiens	9606				Hominidae	312	3.59	TRANSCRIPTION/DNA	P19838				GO:0006355, GO:0006357	GO:0005634, GO:0005737	GO:0003677, GO:0003700
3GUT	H	Crystal structure of a higher-order complex of p50:RelA bound to the HIV-1 LTR	Homo sapiens	9606				Hominidae	312	3.59	TRANSCRIPTION/DNA	P19838				GO:0006355, GO:0006357	GO:0005634, GO:0005737	GO:0003677, GO:0003700
3GUT	C	Crystal structure of a higher-order complex of p50:RelA bound to the HIV-1 LTR	Homo sapiens	9606				Hominidae	273	3.59	TRANSCRIPTION/DNA	Q04206				GO:0006355, GO:0051092	GO:0005634, GO:0005737, GO:0071159	GO:0003677, GO:0003700
3GUT	E	Crystal structure of a higher-order complex of p50:RelA bound to the HIV-1 LTR	Homo sapiens	9606				Hominidae	273	3.59	TRANSCRIPTION/DNA	Q04206				GO:0006355, GO:0051092	GO:0005634, GO:0005737, GO:0071159	GO:0003677, GO:0003700
3GUT	G	Crystal structure of a higher-order complex of p50:RelA bound to the HIV-1 LTR	Homo sapiens	9606				Hominidae	273	3.59	TRANSCRIPTION/DNA	Q04206				GO:0006355, GO:0051092	GO:0005634, GO:0005737, GO:0071159	GO:0003677, GO:0003700
3HHZ	A	Complex of the vesicular stomatitis virus nucleocapsid and the nucleocapsid-binding domain of the phosphoprotein	Indiana vesiculovirus	1972577	5	●	ssRNA-	Rhabdoviridae	87	3.5	VIRAL PROTEIN/RNA	P04880	PF00922 [193-261]	Phosphoprotein	Vesiculovirus phosphoprotein			GO:0003968
3HHZ	K	Complex of the vesicular stomatitis virus nucleocapsid and the nucleocapsid-binding domain of the phosphoprotein	Indiana vesiculovirus	1972577	5	●	ssRNA-	Rhabdoviridae	421	3.5	VIRAL PROTEIN/RNA	Q77E03	PF00945 [11-405]	Rhabdo_ncap	Rhabdovirus nucleocapsid protein		GO:0019012, GO:0019013, GO:0019028, GO:0019029, GO:0030430	GO:0003723
3HHZ	B	Complex of the vesicular stomatitis virus nucleocapsid and the nucleocapsid-binding domain of the phosphoprotein	Indiana vesiculovirus	1972577	5	●	ssRNA-	Rhabdoviridae	87	3.5	VIRAL PROTEIN/RNA	P04880						GO:0003968
3HHZ	C	Complex of the vesicular stomatitis virus nucleocapsid and the nucleocapsid-binding domain of the phosphoprotein	Indiana vesiculovirus	1972577	5	●	ssRNA-	Rhabdoviridae	87	3.5	VIRAL PROTEIN/RNA	P04880						GO:0003968
3HHZ	D	Complex of the vesicular stomatitis virus nucleocapsid and the nucleocapsid-binding domain of the phosphoprotein	Indiana vesiculovirus	1972577	5	●	ssRNA-	Rhabdoviridae	87	3.5	VIRAL PROTEIN/RNA	P04880						GO:0003968
3HHZ	E	Complex of the vesicular stomatitis virus nucleocapsid and the nucleocapsid-binding domain of the phosphoprotein	Indiana vesiculovirus	1972577	5	●	ssRNA-	Rhabdoviridae	87	3.5	VIRAL PROTEIN/RNA	P04880						GO:0003968
3HHZ	L	Complex of the vesicular stomatitis virus nucleocapsid and the nucleocapsid-binding domain of the phosphoprotein	Indiana vesiculovirus	1972577	5	●	ssRNA-	Rhabdoviridae	421	3.5	VIRAL PROTEIN/RNA	Q77E03					GO:0019012, GO:0019013, GO:0019028, GO:0019029, GO:0030430	GO:0003723
3HHZ	M	Complex of the vesicular stomatitis virus nucleocapsid and the nucleocapsid-binding domain of the phosphoprotein	Indiana vesiculovirus	1972577	5	●	ssRNA-	Rhabdoviridae	421	3.5	VIRAL PROTEIN/RNA	Q77E03					GO:0019012, GO:0019013, GO:0019028, GO:0019029, GO:0030430	GO:0003723
3HHZ	N	Complex of the vesicular stomatitis virus nucleocapsid and the nucleocapsid-binding domain of the phosphoprotein	Indiana vesiculovirus	1972577	5	●	ssRNA-	Rhabdoviridae	421	3.5	VIRAL PROTEIN/RNA	Q77E03					GO:0019012, GO:0019013, GO:0019028, GO:0019029, GO:0030430	GO:0003723
3HHZ	O	Complex of the vesicular stomatitis virus nucleocapsid and the nucleocapsid-binding domain of the phosphoprotein	Indiana vesiculovirus	1972577	5	●	ssRNA-	Rhabdoviridae	421	3.5	VIRAL PROTEIN/RNA	Q77E03					GO:0019012, GO:0019013, GO:0019028, GO:0019029, GO:0030430	GO:0003723
3HI1	G	Structure of HIV-1 gp120 (core with V3) in Complex with CD4-Binding-Site Antibody F105	Human immunodeficiency virus 1	11676	6	●	ssRNA-RT	Retroviridae	321	2.9	STRUCTURAL PROTEIN/Immune System	P35961	PF00516 [90-124], PF00516 [199-492]	GP120, GP120	Envelope glycoprotein GP120, Envelope glycoprotein GP120		GO:0019031
3HI1	A	Structure of HIV-1 gp120 (core with V3) in Complex with CD4-Binding-Site Antibody F105	Homo sapiens	9606				Hominidae	215	2.9	STRUCTURAL PROTEIN/Immune System	Q6PIL8	PF07686 [6-106], PF07654 [115-201]	V-set, C1-set	Immunoglobulin V-set domain, Immunoglobulin C1-set domain
3HI1	B	Structure of HIV-1 gp120 (core with V3) in Complex with CD4-Binding-Site Antibody F105	Homo sapiens	9606				Hominidae	225	2.9	STRUCTURAL PROTEIN/Immune System		PF07686 [8-111], PF07654 [121-201]	V-set, C1-set	Immunoglobulin V-set domain, Immunoglobulin C1-set domain
3HI1	L	Structure of HIV-1 gp120 (core with V3) in Complex with CD4-Binding-Site Antibody F105	Homo sapiens	9606				Hominidae	215	2.9	STRUCTURAL PROTEIN/Immune System	Q6PIL8
3HI1	H	Structure of HIV-1 gp120 (core with V3) in Complex with CD4-Binding-Site Antibody F105	Homo sapiens	9606				Hominidae	225	2.9	STRUCTURAL PROTEIN/Immune System
3HI1	J	Structure of HIV-1 gp120 (core with V3) in Complex with CD4-Binding-Site Antibody F105	Human immunodeficiency virus 1	11676	6	●	ssRNA-RT	Retroviridae	321	2.9	STRUCTURAL PROTEIN/Immune System	P35961					GO:0019031
3HPG	A	Visna virus integrase (residues 1-219) in complex with LEDGF IBD: examples of open integrase dimer-dimer interfaces	Visna/maedi virus	11741	6	●	ssRNA-RT	Retroviridae	219	3.28	TRANSFERASE	P35956	PF02022 [8-44], PF00665 [61-163]	Integrase_Zn, rve	Integrase Zinc binding domain, Integrase core domain	GO:0015074		GO:0003676, GO:0008270
3HPG	G	Visna virus integrase (residues 1-219) in complex with LEDGF IBD: examples of open integrase dimer-dimer interfaces	Homo sapiens	9606				Hominidae	95	3.28	TRANSFERASE	O75475	PF11467 [350-423]	LEDGF	Lens epithelium-derived growth factor (LEDGF)
3HPG	H	Visna virus integrase (residues 1-219) in complex with LEDGF IBD: examples of open integrase dimer-dimer interfaces	Homo sapiens	9606				Hominidae	95	3.28	TRANSFERASE	O75475
3HPG	I	Visna virus integrase (residues 1-219) in complex with LEDGF IBD: examples of open integrase dimer-dimer interfaces	Homo sapiens	9606				Hominidae	95	3.28	TRANSFERASE	O75475
3HPG	J	Visna virus integrase (residues 1-219) in complex with LEDGF IBD: examples of open integrase dimer-dimer interfaces	Homo sapiens	9606				Hominidae	95	3.28	TRANSFERASE	O75475
3HPG	K	Visna virus integrase (residues 1-219) in complex with LEDGF IBD: examples of open integrase dimer-dimer interfaces	Homo sapiens	9606				Hominidae	95	3.28	TRANSFERASE	O75475
3HPG	L	Visna virus integrase (residues 1-219) in complex with LEDGF IBD: examples of open integrase dimer-dimer interfaces	Homo sapiens	9606				Hominidae	95	3.28	TRANSFERASE	O75475
3HPG	B	Visna virus integrase (residues 1-219) in complex with LEDGF IBD: examples of open integrase dimer-dimer interfaces	Visna/maedi virus	11741	6	●	ssRNA-RT	Retroviridae	219	3.28	TRANSFERASE	P35956				GO:0015074		GO:0003676, GO:0008270
[truncated: 4,559 more rows]
